# Supplementary material for: Sensitivity optimization of a rhodopsin-based fluorescent voltage indicator
Source: Neuron. Author manuscript; Available in PMC 2024 May 17. (PMC10280807; doi:10.1016/j.neuron.2023.03.009)
Supplement: Table S1 — Normalization performed to in-plate Voltron controls. [file NIHMS1883979-supplement-Table_S1.xlsx]

## Sheet: good_grouped_singles
mutation	number of plates	ΔF/F0 (norm.)	ΔF/F0	ΔF/F0 p value	SNR (norm.)	SNR p value	τ_ON (norm.)	τ_ON p value	τ_OFF (norm.)	τ_OFF p value	F0 (norm.)	F0 p value
V74G	4	2.28166	0.0943249	2.41636e-288	1.25566	0.139043	1.01772	0.00130094	0.97617	0.00455059	0.522178	3.22168e-159
V74W	3	2.21279	0.101369	1.24909e-189	1.50571	1.16686e-54	0.767195	1.27859e-11	0.799445	4.70502e-20	0.558297	3.61034e-60
A122D	2	2.17879	0.116971	1.28816e-135	1.67526	3.55848e-18	1.17388	1.0859e-10	0.98913	0.191439	0.768031	1.71237e-15
Y63T	5	2.16667	0.087511	5.05308e-290	1.3634	1.32115e-16	0.862792	6.92961e-09	0.877427	2.59552e-18	0.499826	8.03507e-193
V74E	3	2.09668	0.107978	1.59451e-177	1.44194	0.00152844	1.16839	1.24736e-18	0.985232	0.117844	0.553743	3.68448e-65
R78N	1	2.09642	0.112549	1.82375e-154	1.49117	8.10732e-100	0.721691	1.27068e-30	0.580065	1.07014e-63	0.645141	8.81668e-60
N69E	2	2.07752	0.119531	2.42858e-45	1.76099	3.29335e-44	1.17809	1.03499e-08	1.00713	0.000787312	0.875872	8.21312e-31
N69P	7	2.07321	0.118121	3.77011e-51	1.74711	1.16769e-07	1.01863	0.163664	0.875559	0.000105087	0.903349	1.65085e-05
L89T	2	2.03309	0.123187	2.14965e-135	1.79936	1.36124e-123	0.62331	2.07207e-53	0.628057	3.94883e-114	0.992253	0.00312723
V74H	1	2.01355	0.0832409	0	1.23624	7.26038e-80	0.961782	0.000463999	0.895077	1.03201e-10	0.511082	2.74701e-162
M68A	2	1.99344	0.123191	4.64736e-294	1.68109	4.14241e-22	1.06342	0.00107686	1.02592	0.0778336	0.844429	2.81841e-26
W178N	2	1.99263	0.0931489	6.22286e-55	1.33259	0.694145	0.61584	3.8898e-33	0.681635	1.27204e-26	0.634812	1.31741e-42
V74P	1	1.98969	0.0911485	1.1855e-130	1.16259	1.06513e-12	0.843508	0.0517272	0.920347	0.00335364	0.43099	5.93676e-93
F134V	1	1.98693	0.132004	1.2962e-28	1.5533	8.35609e-14	0.362407	2.39226e-20	0.742421	0.000634797	0.661965	5.0049e-11
M68H	3	1.97926	0.122243	2.79528e-244	1.78229	1.76958e-94	1.05218	0.0192034	0.955721	0.0529521	0.950786	0.000171188
Y63I	4	1.9789	0.0894297	3.10535e-85	1.15795	2.84785e-08	0.942926	0.00188657	0.997429	0.00739906	0.458095	4.01919e-68
V74F	3	1.97377	0.098315	1.17174e-145	1.3141	2.09454e-12	1.00109	0.000212733	1.16527	5.18727e-10	0.609907	1.00016e-42
V74A	4	1.9722	0.0815317	2.74848e-244	1.20347	7.33617e-12	1.02419	0.00544528	0.928209	1.91228e-06	0.538701	1.64349e-121
R72N	2	1.96402	0.0976313	1.02459e-70	1.08199	0.0149873	0.811251	0.000164937	1.1251	0.0135239	0.440156	7.91655e-87
V74K	1	1.95025	0.0893419	2.27102e-157	1.16845	3.60677e-20	1.09243	7.65027e-08	1.12625	0.00419686	0.472564	4.11906e-87
L89A	6	1.93626	0.127973	1.73303e-122	2.02169	7.0295e-11	0.561451	2.44523e-56	0.639814	3.58277e-99	1.06635	7.75259e-22
V74Q	3	1.934	0.0822996	3.70217e-276	1.18312	1.90771e-21	1.1351	1.08689e-10	1.00573	5.83661e-07	0.564513	8.82576e-162
Q64P	4	1.93069	0.113959	9.11739e-65	1.69969	0.310927	1.08445	1.11954e-05	0.884877	2.49881e-08	0.770049	4.89511e-41
V196P	2	1.91253	0.111008	9.77762e-95	1.69163	2.94958e-09	1.05785	0.0095865	0.888103	0.0104908	0.755837	6.35697e-21
Y63V	3	1.91192	0.0991508	6.70702e-118	1.33282	0.475477	1.04504	3.21725e-08	0.915577	5.29373e-05	0.628862	1.78823e-109
R72V	4	1.91133	0.0970242	6.69649e-53	1.11269	0.376817	0.96433	0.224926	0.988486	0.13386	0.45208	3.45712e-76
Y63M	4	1.90108	0.0725578	1.31395e-92	1.27203	0.00872648	0.807935	9.9579e-08	0.867943	0.000283117	0.534482	4.90097e-63
R72Y	2	1.89715	0.0963046	5.06874e-84	1.30698	0.000834114	0.885261	0.011872	0.918479	0.398268	0.507361	1.20418e-92
V74D	3	1.8901	0.0850681	7.2163e-114	1.11139	0.442916	0.977401	3.91267e-08	1.16494	4.59166e-05	0.438921	3.6328e-100
V74S	2	1.88901	0.0865365	2.49951e-13	1.21318	0.537423	1.044	0.292537	1.25719	0.456149	0.601933	5.0521e-18
R72H	4	1.88288	0.093598	1.23864e-39	1.23822	0.607438	0.925958	2.31692e-10	1.00744	4.27262e-09	0.530464	1.35728e-44
A55T	3	1.88227	0.0918662	6.79883e-32	1.74551	1.13542e-21	0.937907	0.000726726	0.768044	1.0198e-15	1.19707	4.72976e-06
R72G	9	1.87952	0.0934312	2.46949e-88	1.19539	0.329764	0.713525	6.92077e-15	0.787528	1.35217e-12	0.4557	2.70012e-74
M68S	2	1.86842	0.115397	6.91691904177745e-323	1.95766	0	1.04504	0.22052	0.95187	0.429778	1.13315	0.176246
M68T	4	1.85798	0.103537	2.99484e-62	1.61117	2.04675e-12	1.07628	0.00193231	0.954999	0.0208372	1.0583	0.223929
Y63K	1	1.84722	0.0705021	7.43146e-143	1.26774	1.02698e-68	0.784658	3.59017e-18	0.675122	3.69718e-42	0.53456	1.91383e-68
M68R	5	1.83943	0.113426	5.42918e-180	1.82324	4.30965e-17	1.06577	0.00345663	0.95426	0.0532188	1.0587	0.000191024
M68E	1	1.83704	0.113459	0	1.45533	4.50622e-268	1.03871	0.108375	0.990356	0.453727	0.813599	4.41504e-45
Y63L	8	1.83592	0.079694	1.77579e-175	1.2439	0.261149	0.87478	1.42097e-15	0.896603	1.54482e-11	0.510296	8.75971e-97
Y63P	4	1.83423	0.0850545	4.59415e-239	1.35744	4.23051e-13	0.87838	5.90123e-10	0.897584	1.07131e-08	0.51847	4.10192e-67
Y63D	1	1.81964	0.0694493	3.44739e-138	1.23484	1.74801e-56	0.725966	4.1046e-26	0.692747	1.55736e-29	0.500876	2.02954e-81
R78H	4	1.81542	0.0974633	5.07829e-124	1.3579	0.00236321	1.03683	1.12189e-05	1.18302	9.88805e-08	0.741311	3.26038e-26
L93V	5	1.8082	0.0877194	2.20915e-14	1.01703	0.782801	0.942347	1.69077e-08	1.11635	0.322726	0.767641	5.05051e-11
L89G	6	1.80591	0.116545	2.62631e-74	1.75187	5.19201e-15	0.445828	5.65936e-50	0.619905	3.77186e-55	0.802214	2.39561e-20
R72K	1	1.7998	0.0894679	9.39623e-289	1.16294	2.39104e-38	0.848844	1.5784e-14	0.825858	1.00792e-21	0.454813	5.33373e-224
R72D	2	1.79326	0.089143	5.38805e-104	1.03272	0.115763	0.881176	0.000593102	0.891003	7.30897e-05	0.420238	1.53491e-102
Y63H	2	1.78895	0.0697002	1.11086e-128	1.29398	2.38108e-73	0.811989	6.97427e-17	0.801306	1.27858e-22	0.598203	1.68946e-49
Q64Y	6	1.78141	0.0952929	1.98e-63	1.29127	0.746372	0.946909	1.78427e-05	1.06964	6.83421e-05	0.694358	1.89419e-68
Y63C	3	1.7715	0.0676121	2.52461e-109	1.19461	0.971736	0.763845	1.58777e-08	0.800722	0.00426034	0.522417	4.80476e-63
Y63S	4	1.76366	0.0886159	2.64143e-121	1.2706	0.00362325	1.01083	0.0412642	0.86519	7.02825e-17	0.561715	5.65697e-63
Y63R	2	1.75247	0.108604	1.55106e-59	1.1957	0.174102	1.12153	1.2505e-05	0.874042	1.32247e-10	0.513344	4.30165e-80
L174I	5	1.74954	0.0994296	2.52264e-60	1.53999	3.48973e-11	0.567394	1.70108e-38	0.579722	1.51944e-64	0.83135	2.56574e-08
S189D	2	1.74833	0.0882011	1.16119e-60	1.31468	2.7165e-18	1.1874	2.64595e-13	0.86192	1.99661e-12	0.779659	8.25731e-32
R72T	1	1.72937	0.085967	1.35889e-254	1.11159	4.10668e-18	0.975652	0.274993	1.13785	2.39694e-08	0.490602	1.09525e-192
A55E	1	1.72409	0.0991968	0.0177214	1.52933	8.25529e-14	1.37784	1.14785e-07	1.39102	3.71163e-08	1.25619	0.37659
V74L	8	1.71845	0.0921361	1.43225e-62	1.17217	0.865745	1.19127	1.43976e-10	1.10335	8.15935e-05	0.656443	2.69385e-50
M68G	2	1.71825	0.106123	0	1.5255	2.58902e-214	1.02921	0.00193505	0.908418	0.0380022	0.868753	1.17915e-06
R72A	1	1.71329	0.0851676	4.81751e-225	1.07569	2.75416e-10	0.929337	0.0185278	1.22824	3.24354e-10	0.468311	5.81792e-205
V74Y	2	1.71264	0.0822425	1.20444e-89	1.20151	4.33577e-08	0.865189	0.00737303	1.02687	0.491678	0.548818	5.62961e-80
Q64I	2	1.70504	0.0747155	4.26935e-117	1.13039	6.16228e-12	1.05994	0.0239212	1.18755	7.66139e-07	0.538605	2.71939e-83
N69H	4	1.70108	0.096919	1.07191e-117	1.58554	4.04783e-23	1.0946	0.000159317	0.928139	0.00119858	0.891598	8.39611e-06
Y63Q	4	1.69771	0.0767223	3.98824255071099e-315	1.115	9.09469e-18	0.953417	6.18854e-06	0.888174	1.90087e-07	0.536099	4.52883e-230
R72P	2	1.689	0.0857384	7.47777e-164	1.2641	8.91046e-43	0.849277	0.125899	0.804109	1.07921e-08	0.644006	2.75731e-67
Q64F	5	1.68775	0.0958035	2.09527e-59	1.26566	0.414647	1.10779	1.77729e-07	1.01547	9.93846e-08	0.695207	2.16453e-60
R72M	3	1.68605	0.0855884	1.4292e-75	1.06545	0.50351	0.815991	1.46286e-05	0.843331	0.00117409	0.459685	4.18163e-73
R72S	1	1.68142	0.0835837	2.03238e-215	1.11708	6.52911e-23	0.865306	9.00241e-09	1.05779	0.00406548	0.48672	7.07697e-190
L89C	4	1.67876	0.102512	2.32332e-51	1.89596	4.91393e-09	0.602105	1.5922e-78	0.674788	4.61156e-65	1.23199	8.58232e-58
N69Q	3	1.67373	0.0953607	2.75503e-25	1.63409	6.87949e-12	1.17744	1.90483e-05	1.00291	0.00580755	1.10889	0.0265074
Y63N	2	1.66321	0.0721968	1.89047e-187	1.32071	1.38009e-14	0.940938	0.483251	0.980914	0.00943919	0.654018	8.25929e-44
V74M	2	1.66075	0.0783039	1.4314e-09	1.10377	2.79029e-06	1.10549	3.33341e-06	1.11827	3.52834e-07	0.607857	1.50618e-44
M68Q	1	1.65896	0.102461	0	1.52988	0	1.06419	0.000191691	0.963402	0.0692993	1.00769	0.972817
Q64G	2	1.65007	0.0973949	2.06685e-30	1.22567	4.81565e-06	0.994738	2.42903e-13	1.01946	4.22146e-08	0.883767	0.017103
V196T	3	1.62061	0.0825993	6.94949e-48	1.53631	0.988434	1.08044	0.05197	0.990273	0.151271	1.10544	0.000904794
A122C	1	1.61654	0.0736467	3.93301e-10	1.20085	2.13697e-06	1.11245	0.171032	1.08881	0.290223	0.873609	0.172618
N81S	3	1.61492	0.0735731	3.03352e-26	1.57443	0.000113833	1.2021	0.0415995	0.992546	0.511203	1.03626	0.0952715
D65P	2	1.6149	0.0984092	4.86507e-60	1.43621	0.0853905	1.07661	8.83889e-05	0.91975	5.93251e-06	0.823666	3.07418e-18
Y63A	5	1.60889	0.0614058	1.1946e-39	1.27573	7.33644e-06	0.927066	9.14246e-06	0.991684	0.00331568	0.775763	1.73577e-12
V74R	2	1.60303	0.0769789	2.83875e-49	0.996646	0.25202	1.04286	0.558294	1.05837	0.274334	0.418364	7.08121e-61
R72W	1	1.57578	0.078332	2.07271e-80	0.965997	0.211447	0.915078	0.695652	1.20533	3.05117e-05	0.481188	6.691e-90
Y63G	3	1.57339	0.0729761	0	1.25035	1.98219e-79	0.958555	4.77385e-07	0.952711	3.80034e-05	0.690654	4.50709e-120
S189C	4	1.56794	0.0806746	7.34915e-109	1.02008	0.059902	1.2938	1.22239e-19	1.08994	0.00424994	0.56462	4.82332e-96
N69G	1	1.56733	0.0995175	2.09225e-12	1.31933	1.48623e-26	1.0819	0.115315	0.969206	0.0145227	0.873939	0.000893502
V74T	4	1.55978	0.074902	5.56225e-66	1.09174	0.000654881	0.976813	1.14763e-06	1.25126	1.50198e-07	0.554168	1.137e-29
A122H	4	1.54299	0.0702959	1.77661e-13	1.2479	0.125281	1.13818	0.0429433	1.31934	0.00163718	0.927155	0.0931168
L88G	1	1.53218	0.117928	0.000188703	1.17276	0.000168931	0.742752	0.0399181	1.05507	1.17147e-15	0.681167	3.56243e-15
L174G	3	1.5222	0.078723	0.0169338	1.27556	0.483102	0.556818	9.05015e-20	0.644552	5.29267e-21	1.08265	0.000360574
V74V	1	1.51833	0.0627685	9.56827e-136	1.19308	1.31352e-46	0.786435	6.5844e-29	0.854953	2.62666e-15	0.706851	7.91423e-36
W178Q	2	1.51744	0.0946353	4.2337e-06	1.25436	0.086861	0.618606	4.22475e-12	0.791297	1.41349e-08	0.850288	0.0259233
A55C	2	1.5108	0.0780273	7.92843e-54	1.4935	1.16058e-05	0.887459	9.84232e-12	0.757345	6.50752e-36	1.0837	0.0161357
A122L	1	1.5104	0.116252	0.106636	1.20396	9.505e-32	0.972385	8.05087e-15	1.1663	3.34173e-28	0.684169	1.25111e-26
V196I	1	1.50678	0.0798072	3.34522e-55	1.36332	9.99094e-27	1.0816	0.000682607	0.897465	0.00119252	1.02312	0.0766024
Q64V	5	1.50565	0.0897873	3.40349e-24	1.13135	0.000640124	1.01307	5.56376e-09	1.08524	0.00603305	0.645207	1.533e-39
V196L	1	1.50482	0.0911904	1.11921e-62	1.48307	4.41364e-30	0.98677	0.091877	0.834698	0.000125522	0.940702	0.00040623
W178C	2	1.50323	0.07648	0.000376839	1.12989	0.362331	0.489223	4.90609e-11	0.794112	0.00462117	0.683226	1.67584e-06
S189E	2	1.49695	0.0841129	2.76486e-75	1.40644	4.57362e-98	1.20721	5.95992e-07	1.0029	0.00100883	1.18206	2.42101e-22
G70P	2	1.49591	0.107577	2.68766e-27	1.1324	0.855007	1.1672	0.165764	0.968009	0.0647954	0.556486	2.27984e-40
E71R	6	1.48774	0.0969193	4.57382e-18	1.21192	0.310681	1.06532	1.07216e-24	1.28933	1.07261e-17	0.728848	3.07093e-33
A122Q	1	1.46812	0.0668848	0.00125879	1.35579	0.436436	1.28843	0.00323976	1.72129	1.89133e-07	1.02749	0.768868
C218X	1	1.46474	0.0782532	1.37821e-12	1.47991	1.0947e-14	0.369806	8.35037e-14	0.47215	1.99685e-22	0.856648	0.0473128
V61R	1	1.46115	0.0762425	2.59518e-51	1.88229	6.93122e-57	1.10474	0.450501	0.934687	5.41854e-05	1.43428	6.52997e-05
R72Q	1	1.46076	0.0812829	7.5619e-104	0.934391	4.00971e-05	1.5032	2.7012e-38	1.26538	9.92061e-14	0.4613	6.24629e-143
E71I	2	1.45631	0.0881083	2.7441e-10	1.02297	0.0707335	1.03715	3.11292e-05	1.12006	1.17532e-06	0.677218	2.45856e-76
D65G	8	1.44917	0.0883101	1.76364e-10	1.13284	0.746155	1.05816	3.85501e-05	1.03358	0.00106425	0.926067	2.11544e-10
Q64A	4	1.4477	0.0875739	2.10017e-07	1.16679	0.0493671	1.09491	2.10324e-08	1.01021	0.0134225	0.810115	3.39889e-16
Q141G	1	1.44465	0.0827806	3.28832e-08	1.48351	2.45962e-18	0.223601	9.09141e-32	0.605424	2.69761e-07	1.17506	0.000983863
V74N	4	1.43407	0.0592852	2.30787e-09	1.0283	0.703581	0.943735	0.00963342	0.97484	0.548739	0.950248	1.78297e-07
T67P	1	1.43092	0.0924917	7.6992e-68	1.13336	0.00113707	0.871231	0.000203912	0.903778	0.010673	1.003	5.52528e-50
M68V	1	1.43047	0.0884005	1.03925e-24	1.25383	4.00987e-12	1.18774	2.43611e-10	1.06209	0.255337	0.869784	6.30608e-09
P182N	1	1.42789	0.107546	1.64947e-54	1.02527	0.332304	1.02619	0.452531	0.98664	0.521392	0.605789	7.10897e-73
W178S	2	1.42756	0.0596493	0.00141479	1.16635	0.0161371	0.674466	4.19882e-08	0.776789	1.60005e-05	0.9815	0.318247
E71V	4	1.42291	0.0868712	2.03056e-30	1.14971	0.413559	0.98593	4.00186e-12	1.08498	2.32961e-05	0.746878	5.50482e-41
Q141E	2	1.41913	0.0648814	0.0765176	1.56365	1.50019e-12	0.173064	1.55498e-33	0.534194	1.63682e-12	1.16329	0.0172774
L89X	1	1.41631	0.080756	5.43587e-07	1.45152	2.29818e-72	0.638337	7.36004e-34	0.61092	1.0701e-81	1.26341	0.341259
S189R	6	1.41347	0.0914077	0.0150066	0.918037	0.000354958	1.30169	0.000141178	1.11916	0.025722	0.500101	2.66685e-54
R72E	1	1.40916	0.071533	2.99111e-18	1.03114	0.292301	1.04612	0.856742	1.23883	0.0163354	0.591548	2.6003e-15
L93L	1	1.40779	0.0710154	1.99519e-28	1.18229	0.566463	0.917659	7.32232e-05	0.851501	2.04591e-20	0.797507	2.33245e-17
Q64S	3	1.40684	0.0909762	3.24125e-06	1.17646	0.780449	1.06782	0.00221306	0.884021	1.67957e-06	0.921508	0.000136458
E71X	1	1.40393	0.0818427	1.22889e-22	1.07815	5.50622e-12	1.06758	0.0186801	1.30235	2.91074e-11	0.677182	7.30518e-59
R72X	1	1.40353	0.0780981	2.47886e-58	1.00079	0.155665	0.845099	0.00118979	1.0321	0.363601	0.49297	7.38792e-96
V74X	1	1.40233	0.0673408	2.24e-30	0.864439	5.36555e-11	1.23859	1.74023e-06	1.3223	1.88284e-09	0.424877	2.01614e-66
Q64L	5	1.40214	0.0590883	2.20991e-06	0.989033	0.530922	1.20428	8.91801e-05	1.14323	0.0108634	0.674258	4.49956e-17
E71L	9	1.40203	0.0934068	2.75285e-10	1.00458	0.442572	0.960303	4.96138e-05	1.12599	6.20856e-05	0.741594	3.67259e-38
R72C	1	1.3987	0.0695296	9.35639e-12	0.991852	0.289962	0.855911	0.325667	1.04574	0.711691	0.459809	8.51074e-27
W178X	1	1.3963	0.0809898	8.15961e-20	1.1312	0.000655026	1.21046	7.97933e-10	1.06538	0.0024245	0.839368	2.00579e-24
E71T	2	1.3938	0.0775821	2.06133e-06	1.15461	0.0352992	1.05848	0.00413901	1.06231	7.05617e-17	0.95478	0.000170795
N81X	1	1.39088	0.0633662	1.54588e-23	1.37569	5.90327e-11	1.22357	0.0722869	1.02045	0.333308	1.07589	0.308448
N69X	1	1.39065	0.088299	8.48137e-12	1.18069	2.24638e-64	1.21704	0.103397	1.19362	1.25459e-06	0.825173	9.44078e-15
Q141C	2	1.39064	0.0635792	0.00456461	1.57113	5.6331e-05	0.269804	8.07554e-15	0.488746	3.23353e-10	1.75554	8.47463e-12
R78X	1	1.38966	0.0911322	8.72444e-18	0.962184	0.0277685	0.723249	1.92727e-17	0.757557	7.83833e-19	0.391406	1.26581e-123
V196X	1	1.38366	0.0649827	1.23078e-39	1.22689	6.95719e-07	1.17252	2.17737e-06	1.07368	0.0293017	1.02361	5.05689e-11
G70X	1	1.38087	0.0946739	3.19474e-10	1.0314	0.868517	1.03875	3.50377e-08	0.962162	0.041201	0.976583	2.02981e-05
R72X	1	1.37793	0.0766736	7.91117e-74	0.896685	4.88712e-08	1.34338	7.16727e-25	1.63493	2.67239e-24	0.474005	5.42326e-120
A55X	1	1.37142	0.0749895	1.80358e-27	1.08961	0.308411	1.18212	3.96403e-07	1.37135	1.98034e-18	0.942995	0.0407331
M68X	1	1.36866	0.0622961	5.40136e-49	1.24727	1.56294e-47	1.15644	1.18572e-08	0.965462	0.820255	0.932687	0.000316464
Q64X	1	1.36833	0.0820237	1.45527e-44	1.13667	1.69062e-09	1.05835	0.139494	0.860356	1.6158e-12	0.827557	8.05308e-09
A210X	1	1.36798	0.0903967	8.39814e-85	1.39103	9.26573e-24	0.820377	3.5945e-15	0.76253	4.32235e-13	1.04325	0.00126749
W178X	1	1.36738	0.0810775	3.6717e-27	1.15336	9.13529e-06	0.878149	8.22352e-05	0.934061	0.0849085	0.745291	1.04918e-12
E71X	1	1.36616	0.094863	4.98723e-20	1.04911	0.214114	1.39291	0.470799	1.62509	0.457845	0.897529	0.00448849
A55X	1	1.36534	0.076959	4.05186e-21	1.38493	3.16655e-15	0.986416	0.162168	0.759446	4.25949e-08	1.00923	0.0742695
Q64X	1	1.36474	0.0701862	6.18089e-24	0.982325	0.948091	1.32114	2.23773e-32	1.19622	3.32203e-12	0.999215	0.00468104
V74X	1	1.36432	0.0564014	1.26866e-63	1.04148	0.0890198	0.88373	9.05782e-09	0.829819	3.58278e-11	0.629047	3.51084e-50
R72X	1	1.36327	0.0797465	7.63401e-24	1.05037	0.189577	0.785541	0.0186429	0.861292	0.641998	0.506215	2.69707e-25
Q64X	1	1.36052	0.0595615	2.51509e-77	1.02025	0.0796158	1.1925	2.55859e-08	0.98331	0.727933	0.620032	1.55892e-66
L89S	4	1.35872	0.0832834	3.00604e-07	1.5189	9.46858e-22	0.51069	8.86608e-49	0.555781	3.9356e-62	1.27607	1.69213e-10
V61X	1	1.35848	0.0839517	0.12466	1.35686	0.00796028	1.11109	0.0181945	1.04807	0.343504	1.12238	0.0211708
L89M	3	1.35661	0.099793	5.83759e-35	1.58225	1.66492e-50	0.641191	5.06166e-34	0.686066	7.43594e-41	1.16825	0.010409
E71X	1	1.35567	0.0833478	0.000700146	1.09981	7.01208e-08	1.13782	0.0332866	1.06231	0.483937	0.942728	4.08475e-10
N69X	1	1.35287	0.0667087	2.09658e-07	1.17513	1.12534e-14	1.10513	0.0598123	1.03822	0.00141402	1.00127	1.07062e-24
S189N	4	1.35218	0.0650878	2.08648e-18	0.931121	1.65464e-10	1.20424	2.15953e-12	1.08971	0.0139937	0.607661	9.87608e-52
S189Q	3	1.35165	0.0657483	2.62141e-12	1.08835	0.000788431	1.32066	1.55939e-18	0.980419	2.56384e-07	0.906368	4.57483e-07
W178X	1	1.34976	0.0800328	0.00174135	1.20687	0.000245838	0.44802	7.17185e-33	0.680055	2.00924e-12	0.821953	4.4001e-06
V61X	1	1.34835	0.0730944	2.12187e-38	1.52033	9.85814e-09	1.00503	0.000105881	1.05472	5.55731e-06	0.854541	2.28841e-52
A210X	1	1.3463	0.0849444	4.0356e-17	1.38962	1.67112e-16	0.86963	1.16678e-12	0.825078	9.37977e-09	1.0545	0.0128298
F226X	1	1.34554	0.111485	1.90204e-25	1.3299	3.42567e-40	0.621048	2.44744e-20	0.809927	1.2944e-06	0.999501	0.834195
N69X	1	1.34401	0.0765749	9.8118e-69	1.29725	4.91565e-08	1.15466	8.16662e-12	1.07323	0.0321761	1.11984	1.24245e-09
A60X	1	1.34229	0.0596813	0.0458499	1.32797	0.263321	1.09433	0.521135	1.04313	0.326744	1.12595	2.04674e-05
S189P	5	1.34178	0.0793	3.10879e-24	1.13436	0.834026	1.12232	0.000976345	0.928664	0.239676	0.728337	2.3598e-56
T67X	1	1.3397	0.077083	2.50692e-06	1.31163	5.48787e-26	0.93798	7.04664e-07	0.905596	0.0520924	1.05908	1.66938e-14
V61X	1	1.33878	0.0827343	2.42784e-27	1.31394	1.71109e-28	1.17692	7.28629e-18	1.0032	0.311401	1.02004	5.56275e-06
T145X	1	1.33841	0.0770089	1.42108e-21	1.3179	6.68861e-80	1.10057	0.0175349	0.912974	0.032568	1.21733	7.91306e-09
M68X	1	1.33737	0.0825985	1.31806e-132	1.31435	2.72345e-168	1.16588	9.0206e-23	1.23837	2.76255e-31	1.11632	8.86738e-08
L89H	2	1.33514	0.0773654	0.165942	1.33302	0.00355306	0.67339	0.000114201	0.634306	3.78013e-17	1.02894	0.112958
E71X	1	1.33484	0.077081	0.226973	1.02305	0.0720054	0.959249	0.599542	0.953116	0.267819	0.718919	9.4229e-10
D65F	6	1.33431	0.0782326	0.0169496	1.10777	0.776605	1.02209	0.00317772	1.06925	0.00395527	0.767727	2.20412e-13
S189X	1	1.33015	0.090686	2.80403e-25	0.979924	0.588123	0.938217	0.000429796	1.06592	0.0197709	0.674587	2.46518e-30
V196X	1	1.32902	0.0671412	1.34834e-26	1.01241	0.734853	1.20265	0.000371807	1.3949	7.86475e-06	0.784625	6.61162e-12
D65X	1	1.32845	0.0571636	3.88268e-16	1.20229	4.17419e-12	0.325783	5.97031e-32	0.781654	1.24051e-06	0.899599	0.0423659
Y63X	1	1.32769	0.0615803	2.15165e-114	1.03247	7.31064e-05	1.09482	1.49249e-08	0.99215	0.533794	0.657418	2.54635e-108
E71S	6	1.32631	0.0804964	5.84018e-05	1.3001	0.907005	1.07451	0.000353748	1.04337	0.000271664	0.983822	0.062192
Q64X	1	1.326	0.0580505	3.46242e-49	1.03054	0.0289814	1.24556	3.6778e-09	0.992903	0.828485	0.650269	6.22595e-42
R72L	1	1.32506	0.0672638	6.89514e-27	1.02418	0.0111451	0.849469	2.82145e-06	0.846329	4.39871e-05	0.646327	4.85132e-25
Q64H	4	1.32501	0.0782823	2.82306e-11	1.15456	0.0543644	1.03557	0.0042645	0.912743	8.52482e-09	0.919569	0.000170934
A122X	1	1.32497	0.0603634	3.53294e-11	1.215	1.89581e-07	1.1971	0.357309	1.37677	7.50983e-05	1.13115	0.374284
V61X	1	1.3246	0.0789323	1.26156e-68	1.46537	1.41194e-11	0.964954	3.99093e-05	0.96735	1.33777e-13	0.893114	3.23321e-22
R72X	1	1.32369	0.0774315	2.3096e-12	1.03097	0.227651	0.808596	0.000586636	0.788136	0.00728582	0.545543	4.85108e-11
Y63F	2	1.32286	0.0597823	5.86602e-06	1.13	0.276223	0.840176	0.27973	0.916104	0.0169445	0.742854	0.0207629
S189L	2	1.32201	0.0666939	0.00743215	0.765042	1.43801e-18	1.256	0.31267	1.72495	1.36512e-06	0.469238	1.20953e-18
K227Y	5	1.32201	0.106405	4.46298e-09	1.02976	0.151928	1.03735	0.00552651	0.958055	0.488458	0.792244	1.53423e-09
Y181F	4	1.32027	0.0637222	0.00785484	1.08034	0.539067	0.700789	2.10557e-12	1.07268	0.0215939	0.747581	1.37134e-08
N81X	1	1.32024	0.0601477	1.2543e-16	1.28229	7.34242e-13	1.19688	0.018089	1.03729	0.548122	1.15023	0.0115798
W178X	1	1.31821	0.0811073	0.015411	1.69997	0.119307	0.485263	5.9001e-14	0.542116	5.63335e-30	1.28964	0.0025864
F117X	1	1.31723	0.0545004	2.76767e-20	1.14364	7.66514e-10	1.15194	0.0899223	1.04183	0.388029	0.974532	0.651656
L174X	1	1.3153	0.0711186	0.000846959	1.03541	0.0344187	1.26032	9.50184e-11	1.07788	0.34756	0.834697	4.56445e-05
W178X	1	1.31494	0.0725137	9.9238e-08	1.16812	0.43045	0.585367	0.0013278	0.871424	0.273305	0.685272	2.3192e-16
M68X	1	1.31157	0.0810054	2.10039e-116	1.26825	3.7113e-157	1.04965	0.0373966	1.01724	0.0912205	1.09244	4.98657e-05
L89X	1	1.31154	0.0699554	8.06237e-10	1.54421	1.02625e-15	0.760777	0.00115311	0.73925	0.00438993	1.28497	1.2672e-05
N69X	1	1.31153	0.0747244	3.77199e-71	1.38046	2.15807e-17	1.11201	2.54155e-08	1.03202	0.112841	1.22921	3.20821e-11
N69X	1	1.30905	0.0870272	3.67845e-22	1.01602	0.0154872	1.21518	0.0715227	1.21599	2.09576e-05	0.596722	5.37777e-88
D65STOP	1	1.30698	0.0834031	1.53208e-05	0.938484	5.33214e-08	1.00365	0.650125	1.0343	8.24265e-05	0.624952	8.23353e-67
N69X	1	1.30688	0.0744592	2.00979e-20	1.27992	0.693854	1.14802	0.000627	1.08844	0.446479	0.964184	3.21432e-05
A122X	1	1.30587	0.0701075	2.39861e-75	1.15291	9.1853e-24	1.26533	5.17447e-22	1.69828	7.30906e-53	0.886823	5.79455e-10
F226L	5	1.30059	0.0877558	0.012445	1.04489	0.527258	1.15344	0.000116917	1.08726	4.29638e-08	0.891571	5.52652e-11
Q64M	1	1.29924	0.0890985	3.71737e-30	1.05638	0.0113376	0.92369	0.000831849	1.04217	2.40671e-13	0.781945	2.85207e-19
L174X	1	1.29502	0.0700221	4.09592e-15	1.05849	0.0517111	1.06756	0.0324968	1.01535	0.0350857	0.940787	1.69097e-15
M68X	1	1.29202	0.0797981	4.59828e-104	1.34909	1.24368e-219	1.08911	9.03719e-08	1.06029	0.00021772	1.2523	1.46242e-26
C218T	2	1.28278	0.0538234	2.90981e-15	1.19029	1.30619e-05	0.520938	5.75232e-37	0.725559	2.2855e-14	0.781737	2.91662e-09
E71X	1	1.28277	0.0722713	0.065573	0.99909	0.531225	1.02548	0.396459	1.18536	8.62672e-17	0.802878	0.000918677
S189X	1	1.28229	0.0646901	3.10086e-18	1.03584	0.757459	1.00945	0.307401	0.846725	0.000226085	0.627479	6.9981e-24
V61X	1	1.28162	0.0583345	6.7004e-42	1.40704	4.83753e-97	1.21704	1.56076e-19	0.948024	0.0273675	1.30298	2.17215e-20
L66G	10	1.27774	0.0869124	9.78209e-06	1.25758	0.509326	1.03909	3.2668e-09	0.944601	1.12654e-09	1.06432	2.17475e-09
Q64X	1	1.27536	0.0537455	1.29714e-13	0.901636	2.61348e-06	1.01639	0.365411	0.982897	0.507136	0.481983	3.96357e-29
I228N	3	1.27521	0.0754546	0.000436434	1.07878	0.0471888	1.05496	0.0838836	1.00571	0.523948	1.19436	9.1357e-22
V196X	1	1.27452	0.0511749	2.56769e-18	1.04261	0.124833	1.1895	0.00287134	0.985732	0.0345598	1.09505	2.10597e-07
G118X	1	1.27412	0.0571994	2.65898e-14	1.05095	0.158296	0.97949	1.32109e-06	0.940579	0.0114043	1.14514	8.61076e-17
L66M	1	1.26918	0.0763408	7.49522e-27	1.24769	0.106615	0.886473	3.11874e-19	0.901935	1.62964e-21	0.971192	1.10132e-11
A122X	1	1.26876	0.0681152	3.70149e-06	1.07044	0.00482439	1.14215	4.96221e-05	1.43435	1.87074e-10	0.944462	0.00748502
R78X	1	1.26807	0.0680781	1.01121e-10	1.10122	0.00196399	0.8001	0.00164462	0.942791	0.106046	0.737145	1.89381e-08
V61X	1	1.26595	0.0782339	1.05887e-18	1.15003	2.02422e-11	1.114	0.00561641	0.853877	2.91196e-10	0.934125	0.0207251
T67X	1	1.26366	0.0727078	1.44447e-16	1.23123	2.0407e-18	1.05929	0.361885	0.963274	0.0545353	0.992098	0.0317835
M114A	5	1.26348	0.0767844	0.195966	1.41662	0.36001	0.297406	8.78304e-34	0.524947	6.61836e-22	1.10058	0.0522101
L66X	1	1.25939	0.0676039	1.03879e-12	1.16157	0.0101788	1.04755	1.54405e-05	0.935364	0.000925457	1.05682	5.85298e-10
A55X	1	1.25939	0.0628059	0.000613458	1.10226	0.0643143	0.865789	4.42161e-08	0.77729	5.47155e-17	1.00614	1.3628e-08
N69X	1	1.25613	0.0715682	1.28252e-05	1.36932	8.51252e-07	1.09965	0.00143372	1.04418	0.0900917	1.31127	1.2697e-16
Q64X	1	1.25602	0.0635003	3.45935e-27	0.920376	1.63095e-09	0.97993	0.01677	0.988894	0.817003	0.509189	3.3099e-72
I228E	2	1.25531	0.0741173	1.54637e-09	1.06854	0.0262518	1.00971	0.210119	0.929967	0.243755	1.07575	3.03096e-05
M114T	2	1.25332	0.0761668	1.46293e-12	1.31967	5.35222e-10	0.31317	1.25317e-41	0.611274	2.09667e-34	1.42653	8.72636e-11
I228A	7	1.25155	0.0880547	1.74095e-05	1.16196	0.69066	1.1026	0.00150037	0.925425	0.000245148	0.932245	1.46163e-08
V74C	1	1.2456	0.062044	0.000735937	0.799314	1.45771e-12	1.61534	6.14138e-09	1.56222	4.5653e-14	0.417491	6.38538e-24
G70X	1	1.2455	0.0944923	2.87724e-59	1.10849	2.25458e-20	0.972858	0.0614683	0.919218	4.09424e-05	0.831124	1.57019e-24
E71X	1	1.24402	0.0795155	2.08125e-16	1.19713	0.382242	0.867413	7.08827e-05	0.885892	0.0007253	0.956831	0.000941458
V61X	1	1.24393	0.0768728	2.08652e-25	1.14761	0.361949	1.10881	0.000378377	1.05968	0.399993	1.23087	0.29953
Q64X	1	1.24228	0.0733837	2.18837e-05	1.09036	5.492e-05	0.792781	3.782e-10	0.950108	0.0210441	0.949854	0.00714404
S189M	5	1.24073	0.0625936	1.51689e-05	0.868419	3.15223e-10	1.17075	0.00263517	1.31352	2.41815e-07	0.50864	3.4984e-49
E71X	1	1.24068	0.0918081	1.26542e-56	1.04288	8.84001e-07	0.943548	0.156301	0.998061	0.237785	0.696276	2.49732e-60
F226Y	3	1.23971	0.0758548	1.0944e-10	1.12869	0.421629	1.06844	0.000866041	0.979441	4.32085e-07	1.00433	5.04424e-05
N69X	1	1.23924	0.0706056	1.25928e-21	1.23461	5.07442e-23	1.20014	2.88866e-09	1.1659	0.00233708	1.08429	0.0473229
L66X	1	1.23877	0.0735379	9.31551e-07	1.17405	7.51937e-17	0.90075	1.81265e-41	0.946667	3.34301e-16	1.05043	0.0890925
F226S	14	1.23818	0.10259	3.50709e-06	1.34535	0.197735	1.03223	0.0120936	1.02139	0.0075159	0.94421	0.00179633
L66S	4	1.23621	0.0731718	8.23649e-06	1.25253	0.967793	0.996585	2.40881e-09	0.944643	1.03428e-07	1.10541	5.55186e-08
L174V	3	1.23357	0.0734871	5.93564e-12	1.45982	0.628947	0.673251	3.96317e-24	0.721187	1.81623e-34	0.839529	7.25949e-07
F226X	1	1.23273	0.102138	0.000116608	1.11887	1.14678e-05	0.716183	4.83038e-07	0.846319	0.010185	0.908266	0.202183
G229L	6	1.23191	0.0762007	2.75393e-10	1.08435	0.694174	1.02035	0.00023645	0.821325	2.84243e-14	1.31182	3.02031e-11
V196X	1	1.23152	0.0564946	0.000322001	1.12979	0.00719517	1.09713	0.00158685	1.00585	3.42912e-05	1.28633	1.4486e-26
Y63W	7	1.23021	0.0806758	4.73482e-14	1.17381	0.6392	0.964842	0.00471443	1.07348	3.45433e-10	0.934727	5.58804e-19
W178X	1	1.22817	0.0805836	0.0623128	1.16626	0.8555	0.402214	1.06812e-30	0.86428	0.000145511	0.822606	9.03702e-10
W178X	1	1.22777	0.0650944	0.00011735	1.26764	0.000553538	0.527877	2.98171e-15	0.819118	0.00788152	0.962058	0.575018
V61X	1	1.22751	0.075858	2.84214e-46	1.19564	1.90707e-60	1.0627	0.00644686	0.931566	0.0139376	1.12543	4.8744e-07
Q64X	1	1.22621	0.0581766	5.19752e-39	1.12253	4.76757e-21	1.03352	0.685174	1.12431	1.47228e-07	0.868032	2.26749e-14
S189A	4	1.22539	0.0618193	5.2487e-05	1.24604	0.213134	1.28579	5.3943e-05	1.01296	0.132053	1.01126	1.5202e-10
L93X	1	1.22532	0.0594427	5.615e-18	1.08236	0.00137459	1.08483	0.00122526	0.954942	0.00159552	1.17096	3.68849e-13
E71F	2	1.22513	0.0780216	9.02901e-11	1.07453	9.32358e-07	1.17817	3.04654e-06	1.39579	9.06124e-16	0.849584	2.32085e-10
V61X	1	1.22508	0.0663914	1.17589e-12	1.64146	0.818361	0.990062	0.0563936	1.00751	0.883371	0.890382	1.11366e-18
A122X	1	1.22449	0.0942457	1.80992e-19	1.34092	1.18207e-13	0.707987	0.00798034	0.75126	0.304693	1.25073	3.72311e-09
N69X	1	1.22384	0.0941955	1.24211e-06	1.05479	5.70906e-13	1.2144	0.10306	0.997497	0.5882	0.800749	0.151061
Y63X	1	1.22309	0.0721921	0.165358	1.17371	2.36138e-11	0.801946	1.15747e-11	1.0945	6.40674e-10	1.14909	1.16489e-07
I228V	4	1.22163	0.0983262	0.0872563	1.12483	0.124017	0.873121	2.93544e-07	0.980974	4.81744e-05	0.914007	2.48335e-09
L66Y	3	1.22036	0.062685	0.116763	1.31976	0.00187399	1.12778	2.38681e-09	1.12438	2.28775e-08	1.06173	1.20245e-12
D207X	1	1.21978	0.0806032	7.6079e-07	1.02046	0.406822	0.705106	3.62e-08	0.74205	0.0207772	0.694099	1.52693e-10
I228S	9	1.21974	0.083633	2.10137e-05	1.10676	0.826388	1.07967	1.85683e-07	0.929796	0.00294509	1.10433	6.46222e-10
Q64X	1	1.21953	0.0533891	3.11244e-27	0.956532	0.00570135	1.11183	0.0698651	0.907172	0.0389109	0.680739	7.66167e-36
W178X	1	1.21873	0.0722634	0.00236659	1.06027	0.142696	0.515394	3.506e-08	0.575207	1.67853e-10	0.747768	4.46231e-08
D92X	1	1.21836	0.0915531	1.43651e-44	1.17731	4.27405e-45	1.27298	4.29568e-28	0.852112	2.79202e-29	0.984417	0.0956999
L66C	4	1.21739	0.064843	5.41217e-10	1.21754	0.217972	0.968025	0.0010137	0.994638	4.28461e-06	1.26838	9.00398e-23
Q64X	1	1.21738	0.0513022	3.42658e-07	0.836062	1.87669e-09	1.06016	0.101311	0.910493	0.271754	0.430314	5.26502e-25
C138S	7	1.21595	0.101158	0.0320221	0.966	0.00195048	1.1342	3.00832e-05	1.07588	0.000528455	0.697608	5.62009e-28
V61X	1	1.21509	0.0935223	0.245565	1.05623	1.88787e-16	1.33703	5.91876e-26	1.13252	4.22968e-09	0.823116	3.6829e-08
N69X	1	1.21498	0.0699045	4.5977e-11	1.20326	1.8157e-18	1.09569	0.0840039	0.905853	0.129285	1.25159	0.000661474
V74X	1	1.21384	0.0501807	2.63342e-12	0.940361	0.00466714	0.726536	4.88852e-14	0.886732	0.00409133	0.671017	3.99224e-25
D65X	1	1.2071	0.0681045	3.78771e-10	1.00596	0.551988	1.28282	1.68297e-13	1.01301	0.0353846	0.9514	3.91407e-06
M68X	1	1.20566	0.0744643	3.30666e-61	1.34913	1.51845e-196	1.05473	0.00454885	1.01076	0.245085	1.37378	8.75148e-53
E71X	1	1.20547	0.0782069	1.25823e-15	1.11593	0.290393	1.22105	1.37343e-05	1.20524	0.0109089	0.879939	0.0037905
E71X	1	1.20537	0.0796112	0.482686	0.962013	9.05272e-05	1.04536	7.19015e-05	1.10084	0.0237797	0.834944	0.058003
N69X	1	1.20497	0.068653	2.94415e-08	1.29493	4.84891e-26	1.06957	0.275933	1.10703	0.203531	1.22527	7.52736e-11
K227A	4	1.20303	0.0973783	0.00420798	1.0439	0.0546091	1.04354	0.0576135	0.95751	0.0242288	0.870021	3.32782e-07
T145X	1	1.20202	0.0776964	2.1426e-22	0.988338	0.949029	0.731038	0.0074173	0.774392	0.0603468	1.2168	2.7878e-22
G229X	1	1.2005	0.061772	1.86025e-14	0.994418	0.546296	0.965303	2.04352e-06	0.884889	0.00228044	0.967079	2.16497e-10
T145X	1	1.20047	0.0775958	4.22085e-42	1.12909	8.13748e-38	1.12456	0.00135926	0.987818	0.182469	1.17758	7.83514e-06
I228K	4	1.19994	0.0870853	0.00717077	1.19181	0.0399834	1.36207	2.01572e-15	1.03679	0.000209359	1.00249	8.65789e-05
S189H	3	1.19992	0.0705026	8.34275e-21	0.910096	6.23079e-17	1.12799	4.38163e-09	1.25532	7.61328e-22	0.631823	2.49434e-79
V61X	1	1.19855	0.0731433	1.5132e-35	1.21645	1.33784e-30	0.945815	0.0383454	0.921505	5.29567e-13	1.0238	0.0101169
E71X	1	1.19815	0.0782986	6.07374e-09	1.09223	0.00638436	1.08641	0.236783	1.11806	0.00811989	0.843483	2.88848e-05
V196X	1	1.19658	0.0547429	5.12577e-10	1.15792	2.2362e-05	1.1571	0.00171917	0.930919	0.0766908	1.24924	0.41385
V61X	1	1.19393	0.0809091	3.21966e-40	1.18431	1.96738e-08	1.04283	0.250942	0.953797	0.00012807	1.07006	4.4395e-07
C138X	1	1.19389	0.0813288	1.69929e-12	1.27454	0.424484	0.799601	0.0648156	0.917466	0.00533946	1.4056	0.0201293
F226X	1	1.19332	0.0642862	2.65535e-53	1.07328	6.14798e-15	0.873457	1.00411e-24	0.846785	1.56155e-25	0.842315	1.33638e-16
W178X	1	1.19267	0.07151	2.85212e-12	0.98711	0.061437	1.04129	0.159118	1.16742	0.000816753	0.73379	7.55777e-25
V74X	1	1.19131	0.0775619	1.30578e-10	1.115	6.66146e-09	0.952308	0.0623262	0.933441	0.0131819	0.947789	0.256304
Q64X	1	1.19114	0.0521466	5.49711e-15	0.93947	7.1283e-05	1.22939	6.91384e-05	1.22711	4.84773e-06	0.690013	1.82844e-30
W178X	1	1.19105	0.0680506	7.598e-06	1.22259	0.0580666	0.4167	6.7913e-31	0.745253	2.74811e-11	1.08517	0.0922483
L66E	3	1.19012	0.0738998	1.51845e-17	1.24095	0.0290082	1.04088	4.47997e-10	0.992048	4.23272e-07	1.13855	1.65152e-17
K227P	7	1.18844	0.0793063	0.00150846	0.961436	0.0114553	1.09015	0.0037405	1.07415	0.00574666	0.771434	1.73543e-18
G70X	1	1.18826	0.0845445	1.09746e-06	1.03814	0.0169267	1.16691	0.0128102	1.05302	0.00729806	0.908884	0.00036164
K227V	6	1.18803	0.0811824	0.0342404	0.99762	0.347953	1.1228	2.44159e-12	1.10125	1.22682e-05	0.833024	4.10968e-10
Y146X	1	1.18803	0.0499705	0.00595254	1.10308	5.44628e-13	0.992089	0.396985	0.904642	0.00272127	1.06855	2.97695e-11
V61X	1	1.18715	0.0733637	5.45214e-23	1.10405	1.72884e-19	1.11859	6.66933e-08	0.97948	0.667294	0.944274	0.137318
K227L	8	1.18621	0.0897691	5.92491e-07	1.23171	0.800888	1.02335	0.00750385	0.956822	6.84426e-05	0.988867	0.000262173
A60X	1	1.18591	0.0605672	1.11626e-05	1.19527	5.62925e-14	1.02232	0.066003	1.03862	0.277209	1.08153	0.00139571
Q64X	1	1.18436	0.0518498	8.09079e-18	0.965363	0.0426718	1.43768	3.54105e-21	1.21914	5.43169e-10	0.676971	1.69938e-28
D65W	3	1.18262	0.0823959	2.49026e-07	1.138	0.83909	1.02843	0.0647457	1.11538	0.002336	0.883041	1.28713e-05
A122X	1	1.18207	0.0909808	1.33287e-21	1.03567	0.51303	0.936509	0.0026071	1.12138	0.00130488	1.09777	3.84712e-16
A122T	1	1.18198	0.053849	0.317401	1.07299	0.00705516	1.08423	0.692818	0.983873	0.645028	1.17555	0.0885335
G229F	2	1.18143	0.0805465	1.65252e-11	0.907705	0.0146075	2.02673	0.291041	1.23645	0.34274	1.32688	8.15359e-21
P182X	1	1.17989	0.0886625	2.33669e-21	1.03874	2.37894e-08	1.03709	0.0158186	0.977237	0.00289499	0.945844	0.000238143
E71P	2	1.17936	0.0784772	0.000628092	1.01204	0.108659	0.973667	0.0050654	1.08483	2.56913e-10	0.833649	1.14083e-09
T67X	1	1.17904	0.067839	3.12525e-05	1.1439	4.99604e-09	1.1817	0.00131387	1.00848	0.116779	1.26994	0.0125279
L66X	1	1.17793	0.0640638	0.00899665	1.15962	1.29291e-05	1.09959	0.000312377	0.907784	2.35216e-06	1.26465	1.31687e-14
A60X	1	1.17734	0.0722281	3.26019e-10	1.09464	0.0499182	1.00236	0.511977	0.967838	0.037844	0.880966	0.357671
E71X	1	1.17716	0.0817916	0.0565115	0.992312	0.297334	1.06751	2.15925e-11	1.03626	0.261364	0.886247	0.363178
E71X	1	1.17695	0.0817252	4.47132e-17	1.04035	0.00011516	1.14392	0.0180761	1.15273	0.192182	0.731894	5.43215e-29
V74X	1	1.17635	0.0585947	4.85633e-30	0.98604	0.309796	1.02513	0.530247	1.05553	0.00282646	0.792631	1.33182e-26
F226I	1	1.17572	0.0719399	3.25736e-07	1.06154	0.250378	0.912007	2.44776e-07	0.951524	0.000910544	1.05974	0.0104601
G70F	3	1.17501	0.0891449	0.00020784	1.00951	0.0760623	1.09527	6.88893e-06	0.967051	0.00374833	0.753307	6.76865e-24
G229R	6	1.17464	0.0815012	0.00599528	1.16749	0.0592456	1.28652	4.34623e-06	0.974979	0.00583475	1.17786	2.54978e-07
E71X	1	1.17386	0.0767275	2.67771e-14	1.18096	0.000228638	1.11457	0.166307	1.11185	0.383686	0.978221	0.119274
D65L	3	1.1738	0.0456659	0.00715205	0.997319	0.991385	0.904388	0.0341724	0.970649	0.0353972	0.869543	0.000781698
D65Y	2	1.17131	0.0713778	1.32018e-12	1.15682	0.0688135	1.07553	0.000222116	0.99411	0.0178254	0.947098	0.000240426
E71H	1	1.17128	0.0852858	4.3923e-05	1.00094	0.44639	1.11549	0.0242492	1.13661	2.22605e-06	0.899009	0.274796
L66X	1	1.1709	0.0663099	3.76665e-08	1.08337	0.0196862	0.959319	0.168282	0.965318	2.62491e-08	1.14772	6.67457e-06
V196X	1	1.17036	0.0550866	5.37775e-07	1.24565	1.13516e-13	1.01964	0.838031	0.807079	1.04019e-06	1.33579	1.33192e-58
V74X	1	1.16999	0.0660179	0.00705849	1.03136	0.205255	0.886586	1.16961e-05	1.00133	0.277246	0.978738	0.0125448
G70L	3	1.16881	0.0807593	0.000835121	1.00516	0.838105	1.06088	0.191239	0.997447	0.0779499	0.855138	6.84972e-05
G229M	5	1.16874	0.0629954	1.00974e-19	1.09819	0.602091	1.03731	0.023419	0.805356	3.57386e-27	1.15347	0.0189981
A122X	1	1.1687	0.0627433	2.25033e-24	1.11492	5.19411e-12	1.29639	9.7352e-22	1.13251	0.0160782	0.968943	0.0416159
D207X	1	1.16834	0.0540647	9.1399e-10	1.23761	0.000111485	1.11637	0.0001343	0.895726	0.00128011	1.15708	8.51357e-06
L174X	1	1.16802	0.060406	3.18021e-11	0.980864	0.198885	1.04784	0.598207	0.791164	4.08742e-07	0.841696	8.47879e-07
G229V	5	1.16787	0.0719599	7.94609e-16	1.06196	4.86233e-05	1.1373	0.000629384	1.03567	0.0115743	1.14551	0.00575079
K227M	3	1.16675	0.0586322	0.0237798	1.09632	0.368177	0.939086	0.00321549	1.07375	0.0147184	0.952214	0.130259
F226W	1	1.16644	0.0938842	3.23651e-12	0.985192	0.895655	0.935826	2.6909e-07	0.957675	0.950031	0.866923	2.35654e-07
W178X	1	1.16628	0.0672835	0.0386046	1.16795	4.07054e-06	0.421006	1.92196e-42	0.63923	1.09616e-35	0.924264	0.0102045
L66I	1	1.16562	0.0723848	0.064642	1.05074	2.01999e-06	1.06479	0.112459	1.02611	0.536806	0.824773	0.00077757
E71X	1	1.16559	0.0716618	0.23414	0.960523	0.0299278	1.08262	0.0198423	1.19385	0.195243	0.856531	0.00606032
E71X	1	1.16531	0.0941086	0.0860581	1.07713	9.8866e-07	0.770776	1.63112e-09	0.984227	0.0630884	0.861205	2.934e-06
V61X	1	1.16458	0.0714456	2.86083e-06	1.06837	0.36462	1.04693	0.00999737	1.01746	0.0729999	0.933861	0.0229818
T67X	1	1.16396	0.0669714	0.013878	1.18771	0.0519177	0.94389	0.0108205	1.01401	0.720105	1.14922	8.01663e-06
G229C	1	1.16354	0.0598705	7.01426e-08	1.02763	0.168745	0.847304	0.238978	0.778273	6.24304e-12	1.1752	0.0335492
L93X	1	1.16286	0.0564126	4.25242e-08	1.13077	0.00704711	0.775254	4.03468e-11	1.04243	0.016941	1.25216	5.20509e-17
E71G	4	1.16244	0.0792568	7.69165e-12	1.17698	0.596942	1.00108	0.00119229	0.977709	0.0914207	1.04537	2.82364e-09
M68X	1	1.16212	0.0718174	1.55121e-28	1.2481	8.08726e-88	1.09995	7.76371e-08	0.957124	0.029722	1.30883	2.98198e-25
C218I	1	1.1589	0.0486255	1.02191e-06	1.1555	6.84315e-06	0.479005	3.87798e-39	0.783562	7.86739e-08	0.92664	0.0215761
G70X	1	1.15868	0.0790778	0.0126595	1.10603	5.74431e-05	1.11068	5.44719e-06	1.06195	6.94818e-11	0.909629	0.27301
I228X	1	1.15764	0.0793749	0.263019	1.03551	0.176609	1.11304	0.477374	0.903713	0.422197	0.946898	0.0278702
N69X	1	1.15729	0.0665858	7.48495e-09	1.18246	7.27664e-12	1.06045	0.213478	0.874101	0.000563378	1.3091	2.54619e-05
L66X	1	1.15593	0.0757554	8.47187e-15	1.22501	0.303855	1.01986	0.0627068	0.890548	2.37908e-11	1.04826	4.73223e-08
K227T	4	1.15509	0.0957056	0.0149679	1.13692	3.49869e-05	1.00909	2.78015e-05	0.994935	0.119275	0.859417	0.000460918
Y146X	1	1.15441	0.0699563	0.00862079	1.34894	0.65758	1.08016	0.186254	1.03377	0.264599	0.96882	1.75701e-12
Q64X	1	1.1537	0.0645353	0.0458424	0.979246	0.00882346	0.827294	9.5927e-06	1.20034	0.00156871	0.853485	2.85956e-15
T67X	1	1.15359	0.0663745	6.05e-05	1.22558	0.501334	1.04772	0.183173	0.925714	0.0336108	1.252	7.75219e-31
G70H	1	1.15288	0.0830558	8.95745e-12	1.01314	0.406553	1.48062	1.86964e-11	1.16497	2.56387e-05	0.893886	2.00989e-06
I228X	1	1.1524	0.0681881	0.00331113	1.08134	0.727313	0.942147	0.155204	0.900137	0.0052956	1.04859	0.0185476
L89X	1	1.15137	0.0656495	0.0011189	1.07749	1.91752e-10	0.966476	0.235217	1.03149	0.00114504	0.977519	2.0234e-21
W178X	1	1.14988	0.0970157	0.479504	1.59973	0.00525297	0.316187	2.14136e-07	0.702842	0.0736249	1.43442	0.000535105
D65M	1	1.14926	0.0447113	3.27675e-05	1.06871	0.000298432	0.922179	0.018742	0.996884	0.573712	0.998013	0.585824
V61X	1	1.14849	0.0704586	2.20088e-23	1.21013	4.27739e-05	1.00657	0.0938587	0.886364	9.74949e-08	1.25837	2.37225e-08
W178X	1	1.1468	0.0479179	0.000272206	1.04197	0.172076	0.647316	1.14306e-05	1.10458	0.0110126	0.997763	0.00703016
Y146X	1	1.14643	0.0522022	5.14577e-28	1.12335	9.82721e-25	0.974933	0.0758324	0.879481	1.54753e-06	1.01214	0.336846
E71X	1	1.14483	0.0824217	0.238593	0.968763	0.0055693	0.712852	0.0243335	0.907044	0.226319	0.829619	0.166109
V74X	1	1.14449	0.0745133	8.94553e-15	1.05577	0.000837397	1.26635	2.86152e-18	1.09164	9.05886e-08	0.809011	2.7551e-14
W178X	1	1.14445	0.0444785	0.0149274	1.19962	2.90482e-06	0.22061	3.53954e-22	0.704777	4.4277e-10	1.24862	0.0101006
K227X	1	1.14434	0.0594509	1.67237e-18	0.925915	5.9304e-13	0.996485	0.519503	1.28677	4.54315e-27	0.616764	1.32461e-68
K227X	1	1.14375	0.0459555	2.74296e-09	0.886858	2.36735e-11	1.2383	2.50333e-06	0.859774	2.1079e-06	0.612861	1.50471e-28
E71A	1	1.14234	0.0736737	8.95931e-05	1.05011	0.0313956	0.997131	0.443104	0.914415	0.00875287	0.888902	0.000407753
F226R	6	1.14223	0.0776048	0.00359584	1.02567	0.539808	1.05379	2.69554e-05	1.08354	0.00267128	0.935317	0.0250092
E71X	1	1.14095	0.0792254	0.32506	0.9451	2.49477e-06	1.25827	0.291666	1.32668	0.451332	0.787778	0.00025965
G118X	1	1.14089	0.0512181	4.48702e-08	1.22966	7.72864e-32	0.822343	1.77776e-13	0.789132	3.0806e-18	1.18158	0.000262229
G70X	1	1.14072	0.0788179	3.10604e-06	1.1839	0.188596	1.05419	6.50772e-27	0.870399	0.00125499	1.15336	6.04657e-15
L174Q	1	1.1407	0.0616783	4.16647e-16	1.03751	0.610183	1.13626	0.00036277	1.01109	1.76813e-09	1.34241	1.40513e-13
K227S	4	1.14035	0.0787669	0.0103847	1.13174	0.804297	1.04641	0.114861	0.983665	0.0015912	0.929597	1.35683e-12
W178X	1	1.13933	0.0681194	3.00905e-08	1.09756	0.336491	0.682619	4.32313e-32	0.781055	6.62586e-12	0.912234	3.85385e-06
L66F	4	1.13821	0.0748234	6.07696e-08	1.13051	0.990839	1.03976	0.00191951	1.06598	0.000602405	0.933388	0.000111352
K227X	1	1.13732	0.0594004	0.244794	1.18408	1.25945e-08	0.984537	4.49227e-06	0.937491	1.332e-13	1.08882	0.374569
K227G	5	1.13705	0.0915182	0.0536187	1.02387	0.43314	0.935599	3.33301e-06	1.06144	0.00463998	0.886867	0.0005938
F226A	6	1.13678	0.0825659	1.40704e-07	1.05612	0.00546916	0.997812	0.218236	1.04439	0.000742255	1.05795	0.000206254
K227D	3	1.13605	0.0901717	0.0109325	0.917221	8.98441e-11	0.939595	2.87928e-09	1.09894	4.90508e-05	0.685978	2.05464e-29
E71X	1	1.13547	0.0803923	3.40069e-13	1.04663	0.00545727	1.1191	0.288294	1.14252	0.00593417	0.843168	4.49221e-07
L66R	4	1.13472	0.070967	1.00243e-10	1.13571	0.904818	1.04515	0.0269234	0.961936	0.00129024	1.16976	1.03421e-06
C138T	5	1.13455	0.0821	0.000256823	1.09523	0.615192	0.701407	4.52481e-24	0.838096	1.22526e-06	1.22174	4.33728e-08
F226V	5	1.13167	0.0842165	5.15589e-11	1.04762	0.755528	0.912729	0.543958	1.06192	0.0824344	1.00913	9.14495e-06
F226X	1	1.13159	0.0556325	1.85829e-14	0.903092	7.98463e-18	0.757255	1.17149e-22	1.03887	0.294436	0.682603	6.76845e-68
E71X	1	1.13135	0.0785582	4.60813e-08	0.944334	2.32733e-08	1.47476	0.0148722	1.31402	0.0991105	0.83503	0.259834
R72X	1	1.12814	0.0627747	1.58423e-05	1.0558	0.744219	1.04195	0.550318	0.78983	0.00221495	0.772236	1.49551e-09
T67X	1	1.12806	0.052432	1.14506e-21	1.17446	2.84197e-41	1.04163	0.21508	0.909622	0.000142842	1.05204	0.000791481
V196X	1	1.12744	0.0654392	4.36112e-09	0.923839	3.71129e-05	0.990708	0.985578	1.03062	0.87392	0.658794	1.77619e-30
Y146X	1	1.1272	0.0849404	9.46997e-15	1.00988	0.145273	1.22323	1.98177e-15	1.07771	0.00128801	0.922943	6.35983e-18
L174S	9	1.12683	0.0675556	1.26858e-12	1.01319	0.777419	1.05494	0.00018049	0.938449	0.0326548	1.28376	1.15865e-07
L66D	1	1.1257	0.064851	0.516778	1.14473	0.031352	1.23616	8.17798e-23	0.902899	2.19486e-17	1.10595	0.00482932
N69X	1	1.12569	0.0641363	9.75333e-11	1.24789	3.22637e-19	1.0449	0.14084	0.961402	0.0789762	1.18195	0.000443418
Y63X	1	1.12522	0.0488439	5.90307e-15	1.14479	2.18536e-35	0.936048	0.00687992	1.04805	0.437582	1.00672	0.25179
V61X	1	1.12451	0.0694931	9.95574e-17	1.3337	0.00185034	1.04108	0.0781199	0.90268	6.69378e-05	1.44422	1.0314e-51
N69X	1	1.12324	0.0639964	0.26431	1.21422	1.84071e-10	1.13834	2.60825e-05	1.06805	0.272471	1.18654	4.469e-10
L144X	1	1.12263	0.0632176	1.34405e-14	1.01275	0.468046	1.00699	4.67926e-06	1.06491	7.67987e-13	0.825485	2.79991e-39
E71X	1	1.11875	0.0776838	3.76417e-05	1.12614	0.0901512	1.22051	0.0203034	0.980981	1.11831e-08	1.15911	0.0383987
L174L	1	1.11849	0.0654437	0.000191603	0.913202	5.85455e-05	1.14332	0.0976265	0.848539	0.000595795	0.97793	0.296176
T67X	1	1.11836	0.0722883	5.3712e-12	0.969649	0.037309	1.02308	0.941797	0.910905	0.0010865	0.758776	2.59921e-44
F226X	1	1.11833	0.0900118	1.73037e-05	1.01241	0.181792	0.784531	3.29733e-07	0.937698	0.999621	0.846598	0.000118725
C138G	4	1.1179	0.0867818	1.30899e-19	1.03439	0.545945	0.763746	8.81375e-06	0.855018	2.98033e-06	1.08439	3.11033e-05
M114V	4	1.11723	0.0703229	0.155982	1.0559	0.312346	0.50105	3.53658e-15	0.707514	4.92174e-12	0.902734	0.0114099
N69X	1	1.11681	0.0844105	1.52718e-19	1.03019	2.96451e-05	1.30587	0.000452192	1.0904	0.462618	0.80819	4.72821e-11
E71X	1	1.11613	0.0678637	0.00486931	1.08563	0.000280832	0.994792	0.257411	0.945986	0.356	0.969433	0.139377
Q64X	1	1.11489	0.056365	4.7469e-11	1.08308	1.12618e-08	0.718566	4.11534e-35	0.794022	7.05629e-14	0.848796	1.33051e-07
L174R	1	1.11461	0.0612132	0.0478269	1.31221	9.12267e-08	0.646589	4.74627e-10	0.620592	2.33101e-13	0.875986	0.867884
R78X	1	1.1146	0.0786405	0.122193	1.14735	1.89779e-29	0.984219	0.00593679	0.991531	0.000698077	1.25082	1.38247e-14
A122X	1	1.11447	0.0598316	0.338249	0.970888	0.0601984	1.49821	4.9018e-22	1.3612	3.54809e-06	0.907771	0.188262
F226N	3	1.11288	0.0922241	6.12083e-18	0.991017	0.110013	1.19858	4.12997e-10	1.08437	4.51409e-09	1.13954	8.03841e-09
C138L	5	1.11275	0.0910074	0.000231603	1.33493	0.439516	0.416986	2.53121e-34	0.591616	1.44126e-15	1.72255	2.7715e-18
V61X	1	1.11222	0.0682332	7.32816e-12	1.19874	0.0334152	0.950569	0.0189765	0.987807	0.0128965	1.1816	5.34704e-13
D65R	3	1.11201	0.0466292	0.062907	1.09896	0.543241	1.03708	0.0727818	0.971543	0.246424	1.02008	0.690751
G70S	5	1.11093	0.0800338	0.00880932	1.30183	0.0419289	1.09794	0.000569692	1.15674	8.36776e-12	0.882403	6.77759e-10
I228L	8	1.11056	0.08914	4.42294e-05	1.12643	0.756191	1.13049	0.000310571	0.972178	0.127541	1.01121	1.75376e-10
E71Q	1	1.10944	0.0747981	9.76206e-07	0.964432	0.026169	1.03418	3.00052e-08	1.14024	6.86131e-06	0.923097	4.77804e-07
P182Q	1	1.10783	0.0832479	2.17856e-05	0.855112	4.47477e-19	1.11207	0.0126707	0.988171	0.492509	0.626389	1.85669e-42
K227Q	4	1.10649	0.0812446	0.00962186	1.02642	0.439046	1.00114	0.148386	1.03304	0.0680631	0.951704	0.00126537
K227R	4	1.10585	0.0911214	0.000363347	1.18304	0.18369	1.00967	0.00371436	0.960549	0.0600899	0.964496	5.40503e-10
L144C	4	1.10572	0.0575032	2.46674e-23	1.35177	4.68171e-09	0.547623	7.38452e-155	0.740719	5.98781e-112	1.49514	2.75003e-112
N69X	1	1.10537	0.0629786	5.72029e-07	1.20123	2.01976e-07	1.09413	0.00154677	1.19386	0.00939035	1.15344	0.0290755
L174M	3	1.10463	0.0731262	6.4879e-09	1.04851	0.0444791	1.26609	3.76895e-08	1.08374	0.0017659	1.07214	0.0108805
L66X	1	1.10306	0.0549848	4.18116e-14	1.08136	5.94634e-30	1.00509	0.662061	0.873234	9.38854e-12	1.1277	1.45999e-07
Q64X	1	1.10247	0.0557371	0.134313	0.764683	1.30628e-21	0.717742	1.93673e-05	1.05142	0.62644	0.511895	4.53464e-27
L144X	1	1.10239	0.0615683	1.4011e-15	1.116	4.87883e-36	0.890699	8.9068e-11	1.09493	4.88121e-06	1.00369	0.962284
C218V	3	1.1005	0.0560782	1.5973e-06	1.0626	0.173972	0.848237	2.45591e-10	0.968513	0.0966035	0.903216	0.000131426
V61X	1	1.10028	0.0675006	8.08817e-12	1.17223	0.377573	1.02106	0.118178	0.929145	0.0148846	1.05281	1.28626e-25
V61X	1	1.1001	0.0613648	0.438198	1.38732	7.78087e-39	1.06094	0.0633995	0.91231	0.044758	1.41564	1.49024e-22
L93X	1	1.09945	0.0554614	3.9725e-08	1.10704	0.421964	1.05842	0.135401	1.03617	0.134033	1.11552	0.262656
V61X	1	1.09884	0.0674126	4.38142e-11	1.07487	0.225718	1.06169	2.33258e-07	1.09655	5.47823e-07	0.992044	0.156389
A122X	1	1.09652	0.0843962	0.00709223	1.13169	4.23746e-14	0.783911	1.23661e-21	0.805768	0.00599137	1.16995	4.24243e-05
L89X	1	1.09597	0.074903	0.436038	1.07974	0.738003	1.04499	0.499712	1.17294	5.11897e-08	1.04228	0.00704016
T67X	1	1.09505	0.050898	1.21204e-14	1.19622	3.05947e-43	0.984399	0.340279	0.925649	0.00152744	1.13444	3.05576e-08
C138X	1	1.09499	0.0910949	3.522e-07	1.12769	2.61655e-09	1.22428	6.77736e-05	1.0031	9.84139e-06	0.868057	1.66562e-40
S189V	1	1.09465	0.0526912	0.0138169	0.963178	0.757895	1.0963	0.0198988	1.19674	4.22824e-05	0.929117	0.040599
T145X	1	1.09332	0.0706702	1.36393e-10	1.30924	9.53882e-66	0.359027	2.349e-97	0.779904	3.56913e-19	1.27639	2.04932e-21
I228P	6	1.09219	0.0700883	2.22654e-08	0.963855	0.00265888	1.24922	0.000364578	1.13691	0.00270428	0.899917	7.29153e-05
A210X	1	1.09187	0.0721513	6.17106e-07	1.41133	0.394759	0.910363	0.00599009	0.873713	0.244416	1.40123	0.000436194
I228R	7	1.09141	0.0850741	7.15628e-05	1.23229	0.647646	1.16259	1.31489e-09	0.946135	0.236369	1.01273	9.60613e-09
G229I	4	1.09126	0.0894876	0.000129336	1.475	0.642641	0.939626	8.25448e-11	0.966671	0.0530678	1.26234	8.79197e-22
Q64R	2	1.08827	0.0516324	3.53933e-07	1.13239	0.145027	1.03076	0.335638	1.01877	0.624437	0.964183	0.00100757
R72F	1	1.08747	0.0636131	0.000380244	0.980449	0.191209	0.782785	0.0149369	1.44405	7.73695e-15	0.749258	4.36667e-12
K227E	5	1.08746	0.069001	0.00238269	1.02132	0.0351805	1.12358	0.0283798	0.979693	0.129778	0.828183	1.73309e-09
Y146X	1	1.08725	0.045838	0.244106	1.03513	0.591482	1.10641	0.00187086	1.01978	0.390946	0.971037	0.110427
I48C	1	1.08677	0.0718143	0.00014644	1.05372	0.105982	1.0661	0.334248	0.982132	0.0402735	1.00088	0.0195316
D207X	1	1.0867	0.062918	0.0243524	1.40011	0.000761185	0.959001	0.000406858	0.948979	0.00107546	1.1355	3.58859e-07
G70X	1	1.08635	0.0823756	9.85905e-05	1.01961	0.357296	1.15573	9.01504e-10	1.15793	1.23696e-23	0.994018	4.12282e-08
F134I	1	1.08408	0.0636621	0.0448429	0.992085	0.0573649	0.590946	2.54835e-06	0.931005	0.0560991	0.681884	5.23837e-09
T67X	1	1.08383	0.0623608	1.26047e-05	1.18607	3.3997e-06	0.819327	0.163265	0.989477	0.0745397	1.28771	0.258541
K227N	6	1.08286	0.0820466	0.0169089	0.99493	0.887305	1.06908	0.000432376	1.06604	4.96454e-05	0.829759	4.4369e-11
T145X	1	1.08264	0.0544264	5.59582e-08	1.22333	2.88288e-19	1.09244	1.04869e-05	0.912849	0.00192904	1.51151	7.10726e-89
L66K	1	1.08259	0.057948	2.66197e-10	1.2612	2.6721e-09	1.14342	1.84592e-06	0.91382	3.42255e-08	1.43475	5.75217e-49
Y181X	1	1.08215	0.054924	1.26498e-12	1.06584	4.1137e-17	0.981438	0.36333	1.12561	6.67684e-08	1.06811	0.763026
L66X	1	1.08087	0.0708365	0.0115785	1.10231	0.0271092	1.16959	9.17022e-10	1.04839	0.0313877	1.03325	5.23166e-06
L66X	1	1.07888	0.0611097	8.62146e-09	1.14855	0.000254368	0.985328	8.66367e-13	1.01688	9.68072e-15	1.2113	9.2625e-18
A55X	1	1.07866	0.0591187	4.87675e-07	1.17433	0.000597754	0.978813	0.130068	0.826229	7.80702e-17	1.34906	3.92469e-13
S189X	1	1.07859	0.0666198	1.02546e-09	0.88987	2.46305e-32	1.23613	5.44136e-13	1.37151	1.28397e-45	0.676108	1.34914e-100
Y146X	1	1.07816	0.0580347	0.128498	1.19718	1.2205e-06	1.15438	1.36094e-05	1.06307	0.438587	1.04936	0.00552767
L174X	1	1.07755	0.0557273	0.289768	0.951495	0.094622	0.982454	0.136782	0.778204	1.6948e-08	0.964076	0.286061
E71M	1	1.0774	0.0715384	0.00410192	0.982123	0.00528998	1.08987	2.9651e-07	1.02761	0.00013002	0.794379	4.10752e-10
Q64X	1	1.07672	0.0510846	4.4818e-08	0.965176	0.0185538	0.890218	0.00836162	1.0269	0.812928	0.812841	8.93444e-16
Y146X	1	1.07618	0.0575167	0.0613763	1.23496	5.8294e-09	1.22649	9.15831e-08	1.03468	0.202289	1.38857	0.00044409
C218L	1	1.0752	0.0574421	0.0668553	0.833128	1.67832e-11	0.614462	0.000251732	2.87207	4.00926e-19	0.542635	1.54795e-23
D65X	1	1.07489	0.0807951	0.000954494	0.982794	0.0277217	1.05067	0.0609909	1.04735	4.38688e-06	0.954905	0.0133566
D65K	1	1.07264	0.0449787	7.64793e-05	1.0402	0.00612292	1.00017	0.78948	1.12781	8.70108e-09	1.03245	0.487281
F226X	1	1.07124	0.0577097	1.48732e-06	0.855902	3.20527e-52	1.05292	0.52393	0.996951	0.928061	0.595381	2.81377e-101
L66H	2	1.07096	0.0690468	0.00304041	1.23468	5.55121e-06	0.965642	0.00894069	0.950078	1.40678e-05	1.4165	3.76255e-30
G70A	4	1.07027	0.0811987	0.000152652	0.979019	0.016224	1.21044	2.61798e-07	1.05982	0.0314875	1.02411	0.00723148
E71X	1	1.07008	0.0718391	0.162975	1.01264	0.22292	1.03483	3.9273e-08	1.19083	1.47494e-09	0.947085	0.00991192
F134Y	6	1.06959	0.0630866	1.91584e-07	1.04277	0.975728	1.09287	1.95019e-08	1.20727	6.50611e-21	1.01431	1.53221e-34
N69X	1	1.06891	0.0714923	0.000571845	1.04636	1.65926e-05	1.00729	0.00824453	0.929356	0.0720762	1.04498	0.0108865
V61X	1	1.06813	0.0660086	2.64907e-07	1.12937	0.00874959	1.03901	0.0119197	0.902657	0.0614629	1.40147	1.01662e-20
G229A	3	1.06711	0.0727528	2.67732e-17	0.992777	0.575286	1.27732	4.69487e-07	1.06828	1.39427e-11	1.34668	1.59463e-31
P182X	1	1.06628	0.0549095	0.000521251	1.3129	1.0604e-20	0.990251	0.180191	0.849868	1.69426e-06	1.33129	1.73631e-33
N69X	1	1.06628	0.0604141	0.00157197	1.11564	0.00140935	1.2586	1.19983e-07	1.22172	0.00114588	1.12702	0.00477959
V61X	1	1.06626	0.0654135	0.258663	1.07537	0.000564241	0.788526	0.0615183	0.870335	0.0657607	0.801371	0.492678
T145X	1	1.06609	0.0689098	0.00567063	0.956301	0.000465244	1.05786	0.0857881	0.874652	0.0021201	1.24138	4.96116e-22
I228H	3	1.06606	0.0883437	0.000577487	1.01912	0.349408	1.21751	0.000269725	0.969295	0.00310068	1.04747	2.30157e-06
C218C	1	1.0652	0.0651775	0.188079	0.997623	0.569333	0.908325	0.0183197	0.875836	0.0976942	1.03942	0.129103
G70V	4	1.06365	0.0734931	0.0105605	0.975342	0.000853846	1.21238	0.00489952	1.16264	0.152752	0.767479	1.34419e-14
Y146X	1	1.06281	0.0644053	0.00436191	1.25605	1.18076e-28	1.1141	0.232069	0.931405	0.410717	1.42694	3.3964e-28
V74X	1	1.06231	0.051013	0.11732	0.933705	0.00417231	1.00671	0.547961	0.94232	0.165559	0.772824	1.55915e-05
S189T	4	1.06102	0.0627067	0.00671174	1.08646	0.270689	1.09602	0.00162643	0.994753	4.31651e-09	1.34722	4.63668e-35
C218X	1	1.06076	0.0540532	0.00356498	1.04172	0.115366	0.752043	2.48186e-11	1.00449	0.206159	0.88061	3.70179e-05
I228X	1	1.06051	0.0621109	0.0101107	0.85448	2.55906e-10	1.17098	0.186074	1.07587	0.157948	0.749242	5.57488e-11
N69X	1	1.05971	0.055307	0.0127288	1.17105	1.47767e-35	1.23625	8.29563e-12	1.11206	0.309646	1.30891	9.72265e-24
Y146X	1	1.05884	0.0625858	0.0267505	1.22633	1.52346e-14	1.16495	9.11937e-05	0.974167	0.390715	1.2861	2.50084e-07
G70K	2	1.05645	0.0729958	0.000831658	1.04488	1.8275e-05	1.00893	2.8043e-06	1.01228	0.607489	1.17012	4.88006e-17
S189X	1	1.05629	0.0624278	5.80394e-10	0.888409	3.77226e-62	1.33364	6.05249e-83	1.07034	8.48612e-10	0.697236	1.82096e-154
W178X	1	1.05554	0.0634347	0.111533	1.15833	0.222332	0.520146	1.4673e-21	0.710629	2.1382e-15	1.036	0.0726206
G70E	2	1.05521	0.0786953	0.322588	1.14529	3.75021e-07	1.24647	4.05846e-06	1.10365	0.00796754	0.959097	2.16091e-08
W178X	1	1.05463	0.0611457	0.0803579	1.02174	0.128264	0.495972	1.47449e-12	0.788427	1.40359e-09	0.962913	0.0572738
I228F	3	1.05154	0.0663422	0.00171583	1.07421	0.368244	0.984664	2.64214e-07	1.02266	0.340773	1.07088	0.00267815
D65X	1	1.0513	0.0440836	0.0174077	1.06757	0.00171128	0.796447	2.27401e-09	0.995983	0.718786	1.05033	0.61151
Q141F	2	1.05032	0.0601851	0.4512	1.00002	0.9095	0.935055	0.49078	1.11268	9.21603e-05	1.65261	0.176525
L89Q	1	1.04947	0.0649894	0.0673733	1.26983	5.18123e-28	0.785033	3.67364e-09	0.641323	1.48973e-48	1.33913	1.19046e-05
A60X	1	1.04842	0.064319	0.327463	0.986779	0.125663	0.962903	0.00655776	1.01133	0.00780288	0.869177	0.0297317
Q64X	1	1.0481	0.0497265	0.00119599	1.03541	0.0366803	0.923623	0.000402333	1.00412	0.623794	0.960893	0.00648818
L93X	1	1.04797	0.0551575	0.00249648	1.05767	0.00193936	1.09372	3.41979e-06	1.08839	0.00300515	1.04788	0.00987409
Y181X	1	1.0465	0.053543	0.000142668	1.11842	6.34364e-39	0.926242	1.12508e-07	1.00354	0.572063	1.04953	1.33913e-05
C218X	1	1.04617	0.0558912	0.0737155	0.936206	0.0985164	1.01859	0.281937	1.0866	0.184137	0.769813	7.86899e-06
A210X	1	1.04605	0.0604946	0.203272	1.04201	0.0096436	0.982073	0.328082	0.903403	0.199932	1.02607	1.83856e-06
C138V	7	1.04584	0.0862148	1.13453e-22	1.16062	0.722026	0.533147	4.13604e-36	0.871475	1.06607e-07	1.65226	4.44656e-36
E71X	1	1.0452	0.066962	0.412564	1.01223	0.476176	1.0686	0.000179388	1.05038	7.46638e-15	0.988468	0.451965
C218X	1	1.04471	0.0438341	0.07306	1.06982	0.00281148	0.735131	7.1905e-26	0.883001	7.39461e-05	1.0236	0.648466
F226M	3	1.0446	0.056131	0.011313	1.02856	0.490081	0.918822	3.6112e-10	0.987836	0.112003	0.963949	0.00874589
Q64X	1	1.04437	0.0714584	0.180657	1.04085	0.0486091	0.82132	2.76458e-06	0.970734	2.3461e-10	1.01562	0.00178097
D65X	1	1.04395	0.0629688	0.00290269	1.07861	1.26196e-18	1.19555	0.00137907	0.995827	1.05343e-07	1.32333	3.51089e-16
L93X	1	1.0432	0.0526236	0.331677	1.11392	0.0128456	0.846716	0.00511899	1.1106	0.106305	1.01046	0.00109893
G118X	1	1.04157	0.0579483	0.00358115	1.02919	0.0041689	1.12277	5.49999e-05	0.968843	0.107925	1.28415	0.000549723
D65T	1	1.0411	0.0405033	0.114623	1.03806	0.238146	0.897663	0.00212632	1.04091	0.675529	1.11653	0.406906
Y146X	1	1.04095	0.0580645	0.111456	1.28375	1.8205e-06	1.04285	0.139933	0.979218	0.463253	1.43325	2.69628e-05
L66V	8	1.0409	0.067747	0.012561	1.085	0.00680871	1.05056	0.000448262	0.98183	7.11536e-07	1.19315	7.11829e-13
G229X	1	1.03987	0.0733286	0.12958	1.0328	0.000816433	1.42008	2.03844e-49	1.05153	0.0070991	1.13678	2.32814e-10
G229X	1	1.03948	0.0708693	0.0854837	0.90001	4.34633e-05	1.02388	0.0728644	0.996346	0.251431	0.956975	0.298404
G70W	3	1.03786	0.0787394	0.563177	0.859791	9.98742e-17	1.13755	0.0732724	1.2442	2.9481e-06	0.611149	3.66016e-31
Y146X	1	1.03752	0.0781826	0.0916528	0.92503	4.2348e-07	1.16323	1.17819e-06	1.04415	0.181159	0.954449	0.134319
T145X	1	1.03733	0.0670508	0.00352202	1.03604	0.00135957	1.70967	3.79969e-14	1.71396	0.00189479	1.40468	0.43416
Y146S	1	1.0369	0.0780974	0.0432489	1.06617	0.456685	0.991799	0.256231	0.996375	0.450259	0.866945	0.000817452
G70X	1	1.03591	0.0746292	0.0610216	0.937134	1.24835e-05	2.19776	3.98775e-39	1.74775	5.94581e-18	0.832177	7.88807e-09
F226C	2	1.03532	0.0703683	0.0161077	1.03655	0.505255	1.17905	3.89803e-07	1.02509	0.485473	0.996457	5.05915e-05
L66P	1	1.03453	0.0614136	4.34911e-09	1.03562	0.00166002	1.04113	0.000490167	0.936593	7.3878e-05	1.01117	0.415194
T145X	1	1.03447	0.066866	0.000641272	1.19261	1.72866e-87	1.05897	0.0355172	1.03276	0.0325469	1.28371	7.36397e-53
A55X	1	1.03425	0.0683434	0.22278	1.06903	0.00331502	0.947843	0.216345	0.874368	0.387635	1.06871	0.026775
L89D	2	1.03409	0.0764673	0.29959	1.22988	1.85447e-05	0.377727	6.07721e-18	0.983849	6.41148e-10	0.964782	0.000112482
C138A	1	1.03354	0.0859825	0.0122429	0.952054	0.00161082	0.74286	0.00141327	1.05953	0.0191604	0.883064	0.100488
G229T	10	1.0327	0.0748089	6.16924e-09	1.13156	0.334999	1.23847	2.67744e-05	1.00367	0.0659949	1.27297	9.32753e-23
V196X	1	1.03237	0.0515175	0.0106292	1.05465	0.894394	1.0988	0.116167	0.99604	0.219283	1.08487	0.0415039
L174X	1	1.03176	0.0533593	0.457966	0.891928	0.000149712	1.0554	0.712414	0.849856	0.00187705	0.820895	0.00102365
G229H	3	1.03133	0.0583032	1.5898e-05	1.05211	0.317228	1.01459	0.0208176	0.798871	7.07774e-27	1.19455	5.42604e-09
V61I	1	1.03122	0.0614038	0.160135	1.06434	2.29697e-09	1.079	0.369593	1.11675	1.68755e-06	0.884796	2.57061e-07
T145X	1	1.03103	0.0666434	0.674617	1.12057	5.2797e-21	0.631414	1.50912e-46	0.805326	7.05394e-21	1.24536	7.90252e-26
E71X	1	1.03079	0.0726038	0.332045	1.05219	0.0972661	1.07278	0.25251	1.01761	0.323885	0.94124	0.363364
L144X	1	1.02984	0.059156	0.000129533	1.26154	0.0307939	1.05583	3.09393e-05	0.876307	8.85728e-12	1.52351	4.33774e-32
V74X	1	1.02983	0.0425735	0.927348	0.950696	0.000184621	0.942944	0.000192436	0.862505	3.78901e-08	0.888281	0.000215166
G70T	1	1.02936	0.0780944	0.0632311	1.09888	6.7302e-27	1.27039	1.66486e-23	0.944597	9.23187e-06	1.21985	1.13476e-28
I228X	1	1.02869	0.0705334	0.171967	1.06509	0.325135	0.93825	0.137754	0.873266	0.000324873	1.14841	0.124246
L144T	3	1.02658	0.0688668	0.0414019	1.22104	1.09903e-101	0.613876	2.93242e-173	0.848303	1.89687e-58	1.40913	3.71147e-83
A55X	1	1.02653	0.0383917	4.78558e-22	0.928197	0.00409865	1.29916	4.45884e-07	1.49092	1.26994e-06	1.29892	3.39106e-15
L144X	1	1.026	0.0573022	0.132163	1.10879	3.98033e-46	1.00152	0.949364	1.04212	0.00350168	1.19414	5.48715e-25
Y146X	1	1.02574	0.0772569	0.0109541	0.940899	2.32323e-09	1.15898	0.00394015	1.06723	0.34465	0.989666	9.21272e-14
I228W	3	1.02569	0.0734778	0.0139752	0.914284	9.2245e-08	1.08254	0.000309956	0.993813	0.0514641	0.951919	0.0103843
F226X	1	1.02568	0.0458606	0.10898	0.966873	0.000866981	0.916964	0.000117023	1.00976	0.564931	0.906273	0.00104053
Y63X	1	1.02512	0.0463272	0.00729924	1.10758	9.96864e-17	1.0079	0.998758	1.19544	1.17669e-17	1.17518	1.2151e-08
Q64X	1	1.02503	0.0486319	0.340371	0.894416	4.11801e-09	0.846752	0.00118627	1.05319	0.999797	0.764778	2.61221e-10
Q141X	1	1.02439	0.0733608	0.00594499	1.06744	0.0111385	0.909352	0.0167132	0.904313	3.62717e-05	1.23161	0.465105
T145X	1	1.02343	0.0783623	0.381705	0.986344	0.450677	0.932668	0.00102235	1.02086	0.0267161	1.08693	0.00275594
G70D	2	1.02321	0.0607415	0.000666603	1.06673	4.06352e-10	0.76665	5.88469e-46	0.81753	4.75934e-31	1.07148	4.05964e-07
D65I	2	1.02048	0.0427914	0.448705	0.873734	6.78715e-10	1.08057	0.413891	1.15238	0.0434173	0.766702	2.05483e-06
T145X	1	1.01964	0.0659076	0.899141	1.01611	0.0160315	1.12783	1.62655e-22	1.19718	8.4304e-15	1.12205	2.00355e-06
R78X	1	1.01934	0.0790523	0.496179	1.06388	7.04004e-07	1.25796	2.40424e-29	0.988821	0.255517	1.1776	2.29158e-09
T67X	1	1.01881	0.0586197	0.232892	1.12286	2.15419e-12	1.08181	0.233683	1.09357	0.245444	1.17518	9.2618e-11
E71X	1	1.01816	0.070699	0.281116	0.964662	0.506526	1.20574	3.73801e-06	1.11259	0.0222142	0.91922	0.467644
V196X	1	1.01657	0.0763902	0.0163339	1.06954	1.62497e-07	1.03795	0.270621	0.980028	0.184072	1.02467	0.917646
L144X	1	1.0163	0.0524189	0.748711	0.913079	2.10453e-15	0.859016	1.82337e-05	0.931866	0.0604288	0.85605	5.55848e-14
F226T	8	1.01602	0.0841831	0.0437323	1.08766	8.25933e-05	1.03569	0.00259959	1.13769	0.00174908	0.809982	1.71052e-13
K227X	1	1.01598	0.0408221	0.0825163	1.03409	0.00270002	1.17094	1.32049e-10	0.948796	0.0139016	1.04639	0.433663
G70X	1	1.01598	0.0731932	0.936076	0.900662	0.0230458	1.16174	0.163808	1.3278	0.00122156	0.936539	0.332035
D65C	2	1.01393	0.0425169	0.12396	0.911605	5.25728e-07	1.04409	0.501874	1.0607	0.0892106	0.918273	0.106013
L66X	1	1.01345	0.0615304	0.00020967	1.1367	0.487641	1.04561	1.90038e-11	1.03473	0.000339158	1.398	4.90529e-59
P182X	1	1.01319	0.0592525	0.547319	1.2391	1.06243e-33	1.06124	0.379757	0.873715	0.00344049	1.47625	5.79754e-36
L66T	2	1.01203	0.0624172	3.13399e-05	1.1394	0.0106973	1.10836	5.48793e-11	0.963807	0.000186429	1.31529	3.6869e-10
D65X	1	1.01118	0.0393393	0.312223	1.00548	0.709738	0.91679	0.037156	1.07829	0.267184	1.01444	0.864971
L89X	1	1.01074	0.0596565	0.000631876	1.25966	0.0493359	0.711225	0.400009	0.567015	1.29681e-20	1.36946	1.36586e-07
F226P	5	1.01012	0.0770906	7.67599e-05	0.912559	1.04341e-13	1.01948	0.016509	0.994037	0.0982681	0.814363	7.2157e-15
L89X	1	1.00944	0.0613718	0.347348	1.16773	1.28133e-06	0.819621	0.323475	0.910228	0.00412519	1.4184	0.0118406
S189G	2	1.00935	0.0666102	0.301585	0.831514	6.46552e-26	1.31234	0.000432858	1.14379	0.01227	0.655997	9.77979e-24
K227F	2	1.00908	0.0507086	0.406604	1.08492	2.47588e-16	1.04722	5.59863e-14	1.0475	0.0680596	1.0035	0.00836854
T145X	1	1.00806	0.0651592	0.66518	1.00789	0.687044	1.00362	0.187865	0.985372	0.558251	0.95517	9.30649e-05
D65X	1	1.00796	0.0750879	0.0711087	1.1079	2.22229e-05	1.13002	4.6789e-08	0.957403	6.30998e-05	1.34812	3.45191e-15
K227C	4	1.00794	0.0649912	0.111538	1.01499	0.146192	1.06762	0.00134558	0.998076	0.0234345	0.97908	6.69131e-15
K227H	3	1.00669	0.0871441	0.0868	1.05785	0.479635	0.866001	5.97923e-06	0.876724	5.14895e-07	1.00469	0.0197336
G70X	1	1.00653	0.0725127	0.0388064	0.907288	3.20621e-07	1.57244	2.01722e-07	1.10331	0.0221331	0.786606	9.55172e-13
I228T	7	1.00546	0.0747423	4.81818e-07	1.08765	0.704077	1.10705	6.06809e-05	0.971167	0.0135502	1.16373	2.11473e-11
L66X	1	1.00491	0.0582534	0.388093	1.10043	9.2731e-06	1.13867	0.134061	1.18167	0.182986	1.36575	2.92537e-15
T85X	1	1.00434	0.0659772	0.227639	1.04394	1.21948e-06	0.997374	0.0980919	0.935165	0.0181335	1.23877	1.3855e-07
A122X	1	1.00357	0.0772421	0.471204	1.02444	0.590148	1.0543	0.148589	0.992901	0.0781026	1.0888	0.000498588
F226X	1	1.00199	0.0550387	0.214091	1.0636	1.58101e-23	0.996456	0.582558	0.969903	0.0116441	1.18437	4.77798e-31
L144X	1	1.00171	0.0564832	0.256369	1.13289	2.92051e-09	1.17109	0.000147044	1.05626	0.00117801	1.016	5.96332e-05
I228C	3	1.0016	0.0671801	7.71369e-06	0.989135	0.203254	1.01011	1.08715e-09	1.04062	0.000123187	1.03202	0.0343679
G70X	1	1.0015	0.0759809	0.523382	0.849335	1.3182e-34	1.08497	0.395788	1.10155	0.021116	0.725545	4.67279e-31
L66X	1	1.00108	0.0594274	0.000136377	1.09009	4.44077e-13	0.979638	0.0368842	1.02933	7.41793e-12	1.17765	5.3803e-10
L144V	3	1.00104	0.0636984	0.319976	1.19161	1.17704e-08	0.743238	4.7325e-24	0.765958	1.43651e-25	1.33342	2.46638e-66
P182X	1	1.00082	0.0595518	0.820822	1.37036	2.91304e-25	1.0041	0.0788621	0.853255	5.84761e-05	1.60686	4.67987e-34
T145X	1	1.00064	0.0753664	0.306912	0.944901	0.00221561	0.97899	0.278684	1.02058	0.41813	1.07183	1.26466e-10
K227W	2	1.00008	0.0519567	0.00391357	1.14034	7.64189e-06	0.983785	0.291742	0.973809	0.53391	0.91893	1.96517e-09
L93X	1	1.00005	0.0526356	0.0858366	0.93676	1.62101e-07	0.930182	0.0397418	1.11772	0.000125877	0.898921	0.00106347
S189X	1	0.999671	0.0481195	0.6727	0.96119	0.3796	1.19154	6.79578e-06	1.00219	0.871576	1.01798	0.937831
G229X	1	0.998997	0.05278	0.488688	1.16535	1.40334e-06	0.989556	0.000881275	1.05574	0.00622403	1.75432	3.48081e-20
P182X	1	0.998029	0.0569614	0.513637	1.26617	1.89957e-10	1.03162	0.0502203	0.897487	0.0212525	1.4724	5.63664e-13
G70Y	3	0.997702	0.0756536	0.0632766	0.77492	8.14573e-29	1.16008	2.05016e-06	1.41643	2.12122e-19	0.577692	1.10618e-48
L144X	1	0.997346	0.0557016	0.192258	1.00805	0.372973	0.997866	2.33481e-05	1.00165	0.000898285	0.957544	0.329792
Y146X	1	0.996823	0.0751157	0.534391	0.990542	0.442304	1.07641	0.105211	1.0258	0.349913	0.875837	1.21551e-10
Y146V	1	0.996044	0.0750202	0.131419	1.10142	3.20387e-14	1.09518	0.0792618	0.982872	0.00793739	1.03381	0.000205575
I228G	4	0.995197	0.0824716	6.04521e-07	0.979808	0.154078	1.12874	0.0077423	0.978546	1.23586e-06	1.09316	4.96484e-11
L93I	1	0.995118	0.0523759	0.956842	0.846745	2.71439e-23	1.27336	5.46321e-09	1.05961	0.220619	0.688359	6.34835e-21
E71X	1	0.994937	0.0682198	0.605694	0.930859	1.04434e-09	1.44265	6.63666e-06	1.28955	0.113798	0.862952	9.79036e-07
T67X	1	0.994118	0.050259	0.339722	1.08439	0.0004142	1.03912	0.233626	1.03161	0.223012	1.16508	5.09485e-06
G70X	1	0.994088	0.0686866	0.445653	0.854366	2.29559e-07	1.92883	1.86168e-10	1.41224	0.00241263	0.579447	1.83995e-12
F226X	1	0.993806	0.0823563	0.2961	0.855899	4.34379e-14	1.18537	4.83044e-05	1.08503	0.138627	0.911384	5.64745e-06
Y181X	1	0.993763	0.0508448	0.596334	1.02534	0.000689628	0.881401	1.20165e-15	0.889888	3.12451e-16	1.14708	1.32945e-05
L66A	3	0.993366	0.0495168	5.89137e-08	1.19771	8.42244e-09	0.997656	0.0240149	0.960244	0.00567468	1.38668	2.382e-39
Y181X	1	0.99335	0.0479435	0.766688	1.03316	2.83603e-05	1.08832	6.3007e-06	1.11191	3.52093e-09	1.06352	0.0177352
T145X	1	0.992637	0.0571139	0.326544	1.1662	9.8432e-06	1.05594	0.00412421	0.938619	0.00104934	1.40738	7.36219e-45
T145X	1	0.991647	0.064098	0.367051	0.985095	0.297894	0.958265	0.00993778	0.955927	0.286472	0.979446	0.00260094
L66X	1	0.990469	0.06561	0.0404412	1.21226	1.3009e-15	0.916403	1.11935e-09	0.902196	4.11727e-05	1.29037	1.38734e-32
G118X	1	0.990219	0.058175	0.514726	0.919742	0.00024233	1.09274	0.495801	0.928323	0.0511118	0.848897	0.00112566
S189X	1	0.989307	0.0863743	0.334613	0.750087	1.18296e-07	1.94241	0.000269818	1.40315	0.00125958	0.556734	4.61048e-12
S189X	1	0.989046	0.0498962	0.0179596	0.935804	9.52829e-05	1.19541	2.34706e-17	1.03735	0.000668141	0.946946	0.868835
R72X	1	0.98901	0.0491637	0.0943162	1.0504	3.02529e-10	1.13813	6.27895e-16	0.988513	0.845616	1.15203	6.36312e-14
G70X	1	0.988347	0.0749832	0.0110228	0.907412	4.98875e-13	1.35305	1.12895e-15	0.99179	0.340982	0.860105	3.96258e-07
I228X	1	0.987512	0.065628	0.102611	0.971873	0.0316075	1.0993	0.336198	1.02309	0.431546	0.97773	4.49733e-07
K227X	1	0.98726	0.039668	0.0236041	0.969143	0.0337088	1.08516	0.0223299	0.926607	0.00161507	1.13274	0.125555
C218X	1	0.987136	0.049566	0.62285	1.09416	1.42353e-07	0.747624	8.64218e-22	0.896809	5.64627e-05	1.11197	0.000530357
Q64W	1	0.986893	0.0821378	0.045456	0.827671	4.40646e-50	1.35137	4.06413e-26	1.36725	1.75361e-36	0.768025	3.42102e-56
C138F	3	0.986712	0.0820869	8.03799e-08	1.04869	0.0379528	0.728709	3.68693e-05	0.943377	0.00494322	1.2392	0.000446016
D65X	1	0.985918	0.0383564	0.737399	1.14908	1.64779e-09	0.958478	0.0590607	1.07402	0.101837	1.36583	2.91751e-07
T145S	1	0.985264	0.0636854	0.414226	1.03524	0.00340253	0.710369	4.10257e-07	0.817757	0.246447	1.56291	3.01558e-12
Q141X	1	0.984942	0.0591711	0.834112	0.957271	0.14444	0.41425	3.36375e-25	0.694468	4.87231e-07	0.863648	0.00366384
T67X	1	0.983083	0.0486326	0.0218585	1.10421	0.817732	1.09392	0.208307	1.00088	0.049567	1.26738	1.59644e-13
G70X	1	0.98286	0.0708073	0.803832	0.942165	5.19648e-05	1.32723	4.32533e-06	1.09422	0.0101776	0.959512	0.132305
F226G	5	0.981832	0.0693056	1.19344e-05	0.867708	1.26707e-10	0.975645	0.00816573	0.99474	0.283194	0.854423	7.4771e-18
L144I	2	0.981318	0.0574492	0.000765561	1.13837	3.44296e-55	0.626544	8.1594e-149	0.760393	9.70493e-82	1.36429	8.47992e-49
K227X	1	0.980235	0.0492592	0.185172	0.901745	2.53098e-28	1.0101	0.23347	1.13218	9.82847e-07	0.841268	2.46478e-13
E71X	1	0.979735	0.0705945	0.235818	0.887175	1.29371e-32	1.29188	0.00373324	1.19639	0.000943694	0.860999	1.2274e-07
L66X	1	0.979137	0.0602223	0.232145	1.22578	5.13228e-10	1.07223	0.0321088	1.05848	0.00151175	1.50057	1.62168e-20
D65A	3	0.978631	0.0410365	0.0690659	1.01214	0.664748	0.943247	0.00364034	1.00801	0.131233	1.12255	0.0133098
G70M	1	0.977645	0.0704316	0.809133	0.858784	9.96949e-14	1.3065	0.00971715	1.13454	0.00794115	0.808535	7.00827e-09
Y181X	1	0.977588	0.0496169	0.458833	0.961297	0.00719982	0.937585	0.955014	1.2666	1.09946e-09	0.824616	1.75157e-13
Y181X	1	0.976498	0.0499614	0.124201	0.809653	1.34389e-59	1.07701	0.0528188	1.2013	4.67395e-14	0.655233	2.75354e-33
R72X	1	0.976195	0.0495543	0.261686	1.13283	3.25016e-36	0.930308	3.71662e-06	0.687421	6.72489e-53	1.32498	1.44562e-21
D92X	1	0.975777	0.0733246	0.448876	1.06101	1.8246e-07	1.36976	9.90756e-44	1.31528	1.41601e-43	1.25349	2.07027e-24
T145X	1	0.974909	0.0746469	0.0315461	1.01129	0.0322811	1.03237	0.000903029	0.958688	0.474802	1.03113	0.0168773
F226X	1	0.972461	0.0478091	0.00317739	0.988671	0.0528835	1.08023	0.00249784	0.990387	0.75337	1.06019	0.0233153
W178X	1	0.970205	0.0818566	0.00107753	1.09219	0.645749	0.46184	0.000114942	1.27393	0.118713	1.03355	0.107828
Y181X	1	0.969423	0.0495995	6.16867e-05	1.01634	0.0435705	0.798039	3.08099e-31	1.07668	2.76409e-06	1.13301	1.10578e-07
G70R	2	0.968394	0.0669113	0.0213802	0.987431	0.164559	1.0825	0.0428203	1.04682	0.493208	0.865935	0.165496
G70I	2	0.968009	0.0697374	0.163631	0.801369	6.86102e-25	1.89297	5.70646e-08	1.46937	0.0220147	0.64888	6.16655e-14
L66X	1	0.967751	0.0584299	0.0323976	1.13461	0.000712473	0.989361	0.111857	0.936271	1.59172e-05	1.37711	1.48474e-19
K227X	1	0.967002	0.0778315	0.132294	0.922298	1.58337e-06	1.28599	0.907603	1.06525	0.00258222	1.02949	0.877219
D65X	1	0.966408	0.0421531	0.247974	1.06877	2.09101e-07	0.963113	0.182878	0.995541	0.480462	1.16408	7.48474e-05
D65S	4	0.96252	0.0374461	5.61442e-10	1.14989	0.000155135	1.00362	0.117198	0.976251	0.100464	1.41589	7.79761e-13
I228Y	2	0.962276	0.0848996	1.18228e-09	1.03865	0.672457	1.13438	0.00348065	0.980848	0.00809146	1.15363	0.000110337
I48X	1	0.961995	0.0579841	0.00159123	1.19358	4.84393e-11	1.126	0.295457	1.03743	1.58543e-06	1.32041	0.147827
L174C	2	0.961792	0.0497405	7.2623e-14	1.02083	0.28888	1.32508	3.16028e-05	0.85713	2.3879e-05	1.2183	2.66379e-05
L66Q	1	0.961787	0.0485546	0.0373037	1.07742	4.36612e-13	1.2527	4.12114e-22	1.09582	0.000121987	1.2849	1.21406e-20
C138N	3	0.961587	0.0811519	0.000297516	0.866399	1.81314e-10	0.929493	0.00806307	1.1441	0.140355	0.703497	7.94223e-09
Y146X	1	0.960947	0.0437562	0.025487	1.12132	0.137663	1.05806	0.368814	0.989001	0.638769	1.42133	0.116023
L144X	1	0.960852	0.0495588	0.00598554	0.990782	0.225577	1.1611	0.062888	1.06255	3.50655e-05	1.02162	0.0164027
R72X	1	0.960648	0.0534545	0.867624	0.999024	0.640214	0.984374	0.976714	0.845388	3.54333e-07	0.989445	0.0122711
E199X	1	0.960136	0.067706	0.165189	0.908964	4.40867e-07	1.08637	0.35649	1.00188	0.454773	0.936877	3.12996e-05
G229N	5	0.958894	0.0786333	2.23641e-14	1.04478	0.255491	1.30177	1.05475e-07	1.18501	0.000253757	1.47562	8.53643e-21
D65X	1	0.95865	0.0372956	0.20942	0.88873	2.83825e-06	1.25049	0.00897716	1.3025	0.000450102	0.978123	0.524907
T145X	1	0.958537	0.0619578	0.00241346	1.06702	5.32493e-12	0.910972	1.86399e-05	0.939977	0.00354935	1.31415	1.10855e-28
F134F	1	0.957477	0.0562842	0.00275008	0.946592	4.8931e-18	1.20873	9.81009e-16	1.24909	8.09925e-37	0.935819	2.95506e-06
G229P	9	0.956801	0.0630292	1.24567e-07	0.940417	0.432596	1.03002	0.00472484	0.945894	0.0249703	1.20248	0.0176078
M114S	3	0.954424	0.0580022	9.62876e-09	1.04115	0.0954495	0.622907	8.76918e-18	0.859759	0.0115551	1.1812	0.000368257
N69X	1	0.953119	0.0548384	0.154255	1.06133	0.00057224	0.970276	0.914378	0.75428	8.60299e-07	1.3274	8.21615e-08
Y146X	1	0.953064	0.0718183	0.00887141	1.02929	0.0552585	1.21199	0.238137	1.05151	0.248416	1.03431	0.414602
L174A	1	0.949568	0.0513435	0.0319267	1.09924	0.458668	0.727191	0.000165088	0.881954	0.00783906	1.57724	0.125426
Q141S	1	0.948245	0.0543358	0.0552846	1.01313	0.98695	0.598186	5.22985e-06	0.833463	0.0239261	1.11972	0.0874142
Q64X	1	0.947895	0.0449724	0.0317367	0.921489	6.53998e-08	1.10826	0.00317088	0.886968	0.000154243	0.908066	0.00321897
I228X	1	0.947753	0.0604612	0.144104	0.871954	9.91688e-20	1.15742	0.0578906	0.997546	0.116428	0.904698	0.00504991
Q64X	1	0.946722	0.0414461	0.00696191	1.03002	0.00199406	1.24486	1.40263e-06	0.871486	0.000567239	1.24783	2.64918e-11
Y181X	1	0.945998	0.0480136	0.00468979	1.08361	1.20691e-20	1.13237	3.93929e-11	1.09518	9.63269e-06	1.27445	2.36075e-19
G229X	1	0.944805	0.082489	0.155497	1.04711	0.000380252	1.18284	0.394032	0.866102	0.00031867	1.27001	1.36914e-11
S189Y	1	0.943176	0.0475821	0.152205	0.723265	1.16809e-17	1.16621	0.0312596	1.34505	0.000608774	0.573491	6.26271e-10
V61X	1	0.942637	0.0424544	0.000190579	1.12178	1.00772e-21	0.932277	0.00360044	0.9161	9.58709e-05	1.3148	1.39494e-49
F226H	1	0.94163	0.0517229	3.08871e-10	0.970462	0.0278709	0.919562	0.00308544	0.918221	5.82856e-07	1.02327	0.00102423
G70X	1	0.941205	0.0713696	0.00143964	0.881018	2.9619e-28	1.09904	7.12183e-06	1.11501	1.54183e-06	0.83592	7.21788e-14
G229S	8	0.941143	0.0663666	9.46753e-20	1.22244	0.830936	0.955644	0.00323123	0.894224	6.76854e-08	1.3831	2.37437e-32
C138D	1	0.941106	0.0775807	0.249789	0.64047	9.27761e-43	1.19605	0.0171727	1.09561	0.137521	0.490657	1.1577e-32
C138X	1	0.938469	0.0773633	1.34713e-10	1.07862	0.0497472	0.979375	0.000245517	0.89603	0.00289444	1.22522	2.65397e-06
I228M	3	0.938081	0.077725	2.4077e-09	1.17995	0.0184771	1.10154	6.28035e-09	0.997694	0.000107077	1.40343	3.5968e-12
F226X	1	0.936914	0.0418916	2.02733e-06	0.958286	0.000104325	0.973416	0.371014	0.967304	0.0792454	1.04023	0.0125767
D65X	1	0.936782	0.0364448	0.178197	1.07287	0.000119451	1.01669	0.243238	1.37107	6.80373e-06	1.49762	3.38572e-12
L174X	1	0.936653	0.0568316	0.00673028	0.982421	0.294762	0.988413	0.0179104	1.07386	0.502645	0.879694	0.485212
D207X	1	0.936289	0.0703573	3.36431e-05	0.91388	1.89489e-09	1.23464	1.5268e-13	0.926094	0.000439938	0.959778	0.0324969
I228D	3	0.935978	0.0775508	2.77637e-07	1.0547	3.82332e-07	1.32159	0.0666739	1.17082	1.20213e-06	1.10292	0.0405835
I115V	1	0.935238	0.0701433	1.51283e-06	1.11388	4.70052e-21	1.06501	0.314857	0.950522	0.0237164	1.18899	0.002539
D65X	1	0.935206	0.0407921	0.173473	1.07528	1.11513e-07	0.690619	1.98598e-21	0.858705	4.72091e-06	1.17687	2.23558e-06
C138X	1	0.935063	0.0681961	0.0473251	0.701721	2.7347e-25	1.65978	1.45017e-07	1.81486	4.40992e-06	0.566605	1.34069e-15
S189X	1	0.934625	0.0449885	0.0110338	0.987863	0.877632	1.10697	0.00535025	0.922474	0.014298	1.21447	1.82494e-05
Y181X	1	0.934268	0.0505192	4.89157e-16	0.978916	0.00215187	1.00835	0.0634658	0.937997	0.0052309	1.39607	7.92491e-19
L66X	1	0.933822	0.0584023	1.38425e-10	1.15439	0.427725	1.01458	0.00859448	1.0498	0.00866012	1.32518	4.44109e-27
C218X	1	0.93358	0.0498763	0.0761049	0.87726	4.7019e-13	1.02884	0.126911	1.75569	5.81469e-21	0.730618	5.94679e-12
T145X	1	0.931582	0.0701651	0.0253812	0.948124	0.000711767	1.07589	0.00940435	1.1575	2.3148e-13	0.882694	0.00128112
L93X	1	0.931167	0.0562328	6.87627e-12	1.02087	0.924811	0.946841	0.000522021	0.965542	0.0451363	1.21701	7.65635e-10
F226X	1	0.930966	0.0416257	3.00974e-07	0.924869	5.98363e-06	1.04054	0.0269575	0.980158	0.419867	1.2149	0.232447
N69X	1	0.930963	0.0716537	7.28622e-11	1.10176	0.251043	1.08481	9.37635e-05	0.937137	0.00949496	1.3799	3.29048e-11
L144X	1	0.929778	0.0479561	4.11038e-07	0.98366	0.000875346	0.590373	5.35842e-64	0.88644	1.62076e-06	1.09897	0.0220596
T67X	1	0.929047	0.0464892	5.13539e-05	1.11257	7.83196e-06	1.00956	0.00639668	0.958825	0.0277556	1.40312	1.08809e-20
D207L	1	0.928865	0.0697994	4.66419e-06	0.995922	0.834354	1.26871	3.37427e-23	1.04954	0.000750016	1.1132	7.75529e-07
L144X	1	0.928462	0.0478882	1.10785e-07	1.07938	2.86641e-09	0.665602	5.73797e-75	0.799278	1.69804e-23	1.32537	5.95139e-22
W178X	1	0.928144	0.0550335	0.0047187	1.04664	0.371538	0.696654	0.309712	0.849385	0.00232149	1.15792	0.00970094
P182X	1	0.927693	0.0697113	0.000342738	0.876991	1.2485e-15	1.03517	0.72496	0.905671	1.49587e-05	0.824405	8.29756e-09
K227X	1	0.927317	0.0372595	6.17426e-05	0.856931	1.85138e-24	1.21808	2.63944e-07	0.963229	0.22151	0.839881	8.49887e-07
A210X	1	0.925861	0.0695736	2.18911e-05	0.943904	4.25688e-08	1.27902	5.93702e-28	1.038	0.134117	1.00212	0.0986486
L89X	1	0.92506	0.0602272	4.59815e-05	1.01574	0.458123	1.09748	0.0432787	0.892782	0.141883	1.21925	0.308411
L89X	1	0.925001	0.0581714	2.89322e-06	1.08679	3.23563e-10	1.05885	2.58966e-12	0.893415	0.0179544	1.27667	0.187634
S189X	1	0.924629	0.0546462	5.88202e-15	0.93174	8.15279e-31	1.2006	1.98453e-33	1.05104	0.00483745	0.950806	0.151551
T145X	1	0.924421	0.0707812	0.000817887	1.17458	0.523011	0.684855	0.0348363	0.781504	0.0803532	1.45345	7.44649e-32
R72X	1	0.922898	0.0513539	0.0607321	0.991382	0.944233	1.01252	0.296421	0.773551	2.32352e-16	1.06408	0.674066
L93X	1	0.922586	0.0557146	0.000114736	0.93506	0.000158248	0.905206	0.0649693	0.958808	0.119241	1.06136	0.222667
Y146X	1	0.921763	0.0694255	6.19452e-05	1.00795	0.113269	1.08037	0.00158445	1.00265	0.616753	1.08289	0.000317656
F226Q	2	0.920882	0.0496094	2.97941e-08	0.871639	2.84677e-50	0.936764	0.060302	1.00773	0.0320139	0.848685	0.0136107
G70X	1	0.920643	0.0636119	0.0148005	0.949539	0.000358612	1.30798	0.000334059	1.19276	0.00427665	0.936865	0.132057
F226K	2	0.919445	0.0505043	2.08848e-11	0.955837	0.0578943	1.00127	0.072245	1.07571	0.374341	1.08507	0.0780562
G118X	1	0.918483	0.0412336	8.43117e-06	1.0577	0.0248278	1.08502	0.22769	0.957977	0.185345	1.1895	4.2359e-10
L144F	4	0.917704	0.0473333	1.3077e-133	0.855214	4.37617e-53	1.80807	1.2077e-235	2.18776	5.29164e-249	1.08887	2.16319e-14
L174X	1	0.917642	0.050396	0.000516891	0.97465	0.121779	0.960545	4.98673e-06	1.02986	0.0146471	1.185	0.472638
L174X	1	0.917288	0.0507202	5.77233e-08	1.05281	0.256938	0.940476	0.118949	0.982236	0.115649	1.15967	5.65304e-06
A210X	1	0.913637	0.0686551	0.000314681	0.804245	1.31081e-25	1.07063	0.967587	1.06747	0.0525297	0.853876	2.06925e-08
D65X	1	0.912279	0.0382542	1.14303e-05	0.907844	1.26755e-10	1.11703	0.0127879	1.05849	0.00164369	1.00492	0.536675
I228X	1	0.911318	0.0755076	0.000891585	1.03435	0.0101119	1.29826	1.76786e-08	1.31006	4.23034e-14	1.16557	1.34124e-06
K227X	1	0.910674	0.0473116	1.89768e-05	0.99933	0.489561	0.77645	1.00585e-31	0.872594	1.42653e-06	1.11955	0.000102414
F226X	1	0.908459	0.0406193	2.1455e-09	0.901597	3.9723e-23	1.08432	0.00635067	1.05954	0.00218078	1.00962	0.0658771
M114L	4	0.90823	0.0514785	0.00178884	1.14786	0.347118	0.759737	0.00137695	0.829634	0.0117151	1.08522	0.000301607
W178X	1	0.907661	0.0427882	0.000514426	0.851051	7.68732e-06	1.00971	1.85256e-06	1.4975	0.446688	1.81438	0.302384
D65Q	2	0.905227	0.0394845	0.035587	0.944906	0.0140525	0.959795	0.000737294	1.0257	0.411746	1.2723	0.112863
G229W	2	0.904039	0.0456412	0.0188894	1.07313	0.0825225	1.31242	0.00474236	1.00068	0.338725	1.25035	0.389699
W178X	1	0.901324	0.0669521	2.13068e-16	1.03461	0.00473135	1.16516	4.45507e-23	1.11389	5.41403e-06	1.17017	4.73593e-17
C138X	1	0.900767	0.0735081	1.20854e-08	0.861346	1.18429e-28	0.95961	0.13071	0.93592	0.255498	0.899095	9.48593e-06
D65X	1	0.900464	0.0350319	0.0380559	0.999917	0.673593	0.907849	0.0132679	1.16249	0.00287857	1.31919	1.88591e-05
Y146X	1	0.900305	0.0491649	1.63589e-12	1.14834	0.0831471	1.07549	0.305359	0.996727	0.16728	1.55951	1.08129e-21
T67X	1	0.899357	0.0443521	2.43246e-06	1.10156	0.00542726	0.989738	0.00585038	1.01854	0.357633	1.48534	3.1688e-24
G70C	1	0.897281	0.068039	0.000142602	0.766246	9.20873e-51	1.03087	0.0690934	1.46409	7.76186e-25	0.679326	1.31298e-31
S189X	1	0.895554	0.0781889	0.0230205	1.05081	0.00405559	1.20699	0.124328	0.870842	0.00258308	1.281	5.49526e-11
S189X	1	0.894146	0.0451086	2.05602e-14	0.91482	2.10022e-15	1.29273	9.28849e-30	1.21481	3.25363e-21	1.04394	0.0937203
G70X	1	0.893818	0.0677763	0.0169894	0.662482	5.91114e-34	1.06969	0.0311992	2.06276	1.7513e-19	0.578943	2.45634e-19
W178X	1	0.893762	0.037345	0.02398	1.01205	0.418223	0.399942	2.28322e-28	0.842359	0.00018085	1.275	0.186863
L144X	1	0.893722	0.0460964	9.49761e-19	1.01828	0.000271961	1.02966	0.113172	0.98197	0.100115	1.34045	9.80766e-51
C218A	1	0.893332	0.0455216	7.26654e-05	1.01542	0.219259	0.665148	7.01202e-09	0.864131	0.00237787	1.03476	0.325865
D65E	1	0.892663	0.0384115	0.0138324	0.879431	2.81084e-10	1.06761	0.0644253	0.974571	0.605913	0.999345	0.192984
F226X	1	0.890121	0.0488936	6.42539e-31	0.941755	9.07708e-12	0.952693	0.0299237	1.01321	0.550297	1.08548	5.00107e-06
G229K	2	0.889101	0.0776256	0.00438855	1.05904	0.0373588	1.47516	0.00682183	1.01887	0.47918	1.5571	0.0010966
S189X	1	0.88789	0.054841	2.52839e-28	1.03522	0.00905806	0.977916	0.286802	1.06213	0.00216126	1.3468	8.28276e-64
L174X	1	0.887798	0.0612891	1.46002e-09	1.1033	0.511647	0.849274	0.000374692	0.90508	0.285379	1.28405	0.050861
D207X	1	0.887728	0.0667081	5.56973e-13	1.06527	1.55371e-06	1.1402	4.04661e-07	0.921816	5.20894e-07	1.34865	8.45846e-42
L144M	2	0.887411	0.050232	7.13355e-35	1.05455	0.160133	1.05672	0.0117038	0.911351	3.33662e-07	1.50007	4.00569e-31
F226X	1	0.8849	0.0435044	1.34096e-31	0.957723	3.70337e-08	1.10783	1.54439e-05	1.08295	3.75216e-06	1.14352	2.34139e-08
G229D	3	0.884826	0.0725594	2.59664e-20	1.01762	0.429153	1.17073	0.000495292	1.233	3.36414e-05	1.28638	1.72212e-05
D207X	1	0.88446	0.0664626	3.56099e-07	0.905242	2.22435e-14	1.30283	2.18939e-28	1.12889	1.92064e-05	1.01144	0.378623
F226X	1	0.883863	0.0476152	2.30168e-18	0.85341	2.27834e-69	1.08637	0.000610163	0.969543	0.635819	0.900757	2.96676e-18
K227X	1	0.882964	0.0364239	1.55837e-14	0.911366	4.79643e-10	1.007	0.576167	0.974385	0.171582	1.05148	0.468471
W178X	1	0.880802	0.0743135	1.60855e-05	1.09384	0.000126954	0.422497	8.5724e-05	0.742597	0.20136	1.2021	0.157237
F134L	4	0.880093	0.0552098	0.00460477	0.727566	1.78168e-10	1.17203	0.00779298	1.44791	0.000167845	0.905917	0.0138432
D207P	1	0.880005	0.0661278	3.55865e-16	1.05508	2.55311e-05	1.1395	0.0024398	1.01794	0.967588	1.27409	2.98265e-32
Q64X	1	0.879437	0.0444613	5.53163e-14	0.943012	3.27781e-08	0.996088	0.0228526	0.902162	0.000540639	1.03568	0.0906804
L174N	3	0.879213	0.0606964	1.19318e-06	1.02524	0.853608	1.0815	0.0714438	1.25986	3.25874e-09	1.08268	0.000406927
G229E	2	0.878544	0.056986	2.55272e-06	1.28463	8.33125e-06	1.0992	2.93904e-08	0.934056	0.158006	2.11416	1.03343e-56
G70X	1	0.877721	0.0632328	0.145693	0.820262	4.79699e-08	1.25984	0.330081	1.03393	0.544745	0.887939	0.00733454
L89N	2	0.877674	0.0535899	1.98844e-08	1.08018	0.285543	1.03144	0.366187	0.876132	0.000400859	1.27256	0.16386
A55X	1	0.877462	0.0535092	1.21768e-18	0.98708	0.437368	0.985054	0.0299009	0.902614	0.0609235	1.20866	0.00119911
F226X	1	0.871713	0.0389764	2.26278e-22	0.888503	5.64706e-24	1.11636	5.62337e-06	1.00088	0.537976	1.06555	0.00125883
I228X	1	0.86884	0.0582753	1.04222e-19	1.06478	1.74849e-06	1.34783	0.00465009	1.06342	0.0242342	1.3791	9.70108e-10
Q64X	1	0.868373	0.043902	1.78208e-12	0.996654	0.834334	0.729855	1.03232e-27	0.705346	2.83124e-24	1.15297	3.1631e-06
C218X	1	0.868319	0.044247	1.82162e-12	0.935033	9.14595e-07	0.844231	2.81543e-06	1.12378	0.00195093	0.982688	0.522237
Y181X	1	0.868227	0.048497	1.99917e-09	1.04487	3.41417e-06	1.02279	0.0815026	1.04553	0.0685072	1.34119	8.18665e-20
D65H	1	0.868216	0.0364065	9.39267e-11	0.932756	3.29675e-05	0.930567	0.00161579	1.03102	0.236162	1.19846	1.84671e-05
Q64X	1	0.867496	0.0438576	7.4295e-16	1.02417	0.249047	0.784164	1.02442e-28	0.698164	2.94363e-37	1.15254	1.5867e-09
Y181X	1	0.866842	0.0439961	3.71043e-20	0.977135	0.890058	1.20916	3.64584e-21	1.11531	3.84054e-06	1.21516	7.33388e-14
L93X	1	0.866132	0.0495676	1.86954e-12	0.937868	4.09707e-06	1.04443	0.978844	0.915329	0.349325	0.988656	0.537834
W178X	1	0.865375	0.0550946	2.10799e-19	1.0812	0.0163311	0.525151	9.99524e-23	0.679478	1.86997e-09	1.83045	1.21178e-11
D65X	1	0.864182	0.037186	0.000240194	0.860593	3.31455e-12	1.06178	0.102244	1.06536	0.00240255	1.01806	0.0892717
L66X	1	0.864111	0.042607	6.31976e-24	1.01959	0.114398	0.90745	1.24574e-06	0.914789	1.69818e-08	1.3068	4.20773e-37
D65V	3	0.863954	0.0374768	1.44115e-09	0.972026	0.0144477	0.985572	0.365492	1.03037	0.710137	1.23249	0.000121002
R72X	1	0.863876	0.0505338	2.84434e-06	0.960414	0.00240722	0.982944	0.302805	0.880339	0.0233932	1.05111	0.0174346
W178X	1	0.862515	0.0760919	2.05412e-06	1.25784	0.251542	0.277155	7.70451e-40	0.692805	9.30931e-09	1.48736	7.21963e-12
V61X	1	0.859613	0.0512523	2.65789e-11	1.08018	5.31446e-10	0.971109	0.445537	0.988187	0.0978662	1.192	0.0238723
D65X	1	0.858724	0.0374561	1.55498e-06	0.941633	0.000116977	0.980963	0.440917	0.973583	0.55897	1.05199	0.253414
L93X	1	0.858631	0.0491383	2.61982e-21	0.993406	0.626158	1.07511	0.00678296	0.974992	0.176522	1.30994	4.695e-27
L174X	1	0.857612	0.0520358	7.37973e-14	0.928464	0.000853749	0.987144	0.31349	1.18039	0.00993857	1.08392	0.0203353
R72X	1	0.856573	0.0501066	0.00250126	1.02226	0.958497	0.761193	7.85883e-07	0.725364	0.000219224	0.974624	0.79144
W178X	1	0.855163	0.0562497	8.82151e-07	1.0639	0.923534	0.606389	1.22655e-09	0.85242	0.00077338	1.30488	0.000895394
L144A	4	0.853229	0.0562147	1.05919e-43	1.07864	0.620948	0.577882	4.46621e-99	0.750731	5.44557e-43	1.40723	1.63456e-48
L93X	1	0.8531	0.0515184	3.00098e-06	0.829929	2.92313e-08	1.30968	0.0027051	1.05139	0.150634	0.834021	0.00842955
T145X	1	0.851916	0.0550661	3.54939e-17	0.921568	2.06491e-06	0.867975	0.294728	0.838648	0.00546308	1.63623	5.95504e-13
S189K	1	0.847132	0.0523235	0.000192321	0.736475	2.13915e-16	1.56385	1.48124e-09	1.60201	8.86186e-08	0.626767	8.53837e-12
L144E	1	0.843683	0.0471196	1.57125e-09	0.710367	1.36979e-63	1.03704	0.46137	1.11824	0.00552472	0.703192	1.15082e-19
C138X	1	0.843612	0.0695437	7.35339e-23	1.19477	0.00606333	0.455651	1.28885e-39	0.655266	6.02425e-30	2.01021	1.44085e-72
F134X	1	0.842766	0.0528681	1.2127e-25	0.949521	5.37189e-07	1.21315	4.61108e-20	1.10104	1.46402e-12	1.08027	0.000364606
W178X	1	0.841507	0.0552134	0.00110074	0.956068	0.0678337	0.381647	6.39787e-14	0.787107	0.0339657	1.19742	0.00762945
C138I	2	0.841429	0.0700004	2.86241e-13	1.12549	0.21361	0.429357	2.03735e-62	0.65903	2.04622e-14	1.51688	2.76294e-22
Q64X	1	0.839449	0.0424397	1.16725e-20	1.00869	0.586453	0.889843	2.66768e-09	0.749899	5.34459e-22	1.29913	2.33421e-17
T145X	1	0.83942	0.0632236	2.74401e-18	0.910645	3.67892e-07	1.50179	4.40826e-62	1.04197	0.00583152	1.15064	8.63382e-08
Y146X	1	0.836349	0.0630232	6.07273e-23	0.924039	1.79959e-11	1.19375	0.393888	1.00581	0.0624243	1.15159	0.0524479
F134X	1	0.834299	0.0489937	3.22609e-11	0.778995	5.78347e-40	0.854927	0.178321	1.30567	4.51966e-05	0.785479	6.38518e-10
L144S	6	0.82981	0.0467905	2.0745e-57	1.04326	0.0568941	0.721627	3.90383e-51	0.828363	1.02806e-31	1.50789	2.61288e-77
C138M	1	0.827925	0.0642713	1.44713e-12	1.0398	0.00601198	0.498585	9.85665e-68	0.718123	2.0764e-17	1.38204	6.19469e-27
W178X	1	0.823194	0.0470332	0.000171405	1.2508	6.7084e-06	0.631925	0.000850042	0.869629	0.00520573	1.33251	0.00362493
L66X	1	0.821364	0.045087	5.33489e-46	1.06551	1.94525e-12	0.960475	0.194428	0.916605	2.07511e-05	1.68111	1.47111e-119
E71D	1	0.821349	0.0629366	5.31461e-25	0.963728	0.00101988	1.04787	0.0589589	0.937037	0.237646	1.27516	7.74433e-12
T145X	1	0.821054	0.0618403	1.69155e-16	0.838954	5.04007e-17	1.1963	0.403553	1.13623	0.0230394	1.07782	0.481323
L144X	1	0.821027	0.0567545	7.57758e-72	1.45472	0.00191703	1.0549	1.80006e-24	0.919419	1.88358e-07	1.95596	3.16023e-114
L144H	1	0.820451	0.0423172	8.61285e-08	0.805612	4.72593e-20	0.671142	8.56979e-08	1.02712	0.784993	0.908402	0.00286862
Y146X	1	0.819923	0.0617551	3.49721e-23	0.869617	4.36315e-15	1.39581	6.14189e-22	1.2385	4.22411e-17	0.853232	0.00183139
L144X	1	0.819901	0.0457913	4.78892e-69	1.00969	0.124078	1.12004	2.27094e-23	0.999153	0.477755	1.43197	2.01519e-75
T67X	1	0.81661	0.0379559	2.19641e-17	1.12278	1.13926e-07	0.878909	0.0077713	0.955096	0.196858	1.68349	6.19383e-39
W178X	1	0.814848	0.0384129	3.85391e-10	1.01703	0.765167	1.01154	0.189602	1.53043	8.21779e-14	1.4447	4.22297e-05
P182X	1	0.812826	0.0612206	2.29511e-36	0.949303	2.60371e-05	1.21875	1.10625e-22	1.11197	3.16819e-07	1.33432	7.83949e-32
L144X	1	0.812728	0.0545209	3.04316e-76	1.03592	0.000468307	0.649773	4.35987e-132	0.764569	9.22274e-78	1.41308	1.17996e-92
T145X	1	0.810517	0.0610466	1.42955e-28	0.679077	1.56589e-100	2.70508	2.43909e-109	3.3469	3.40517e-143	0.752189	2.92447e-26
S189X	1	0.810299	0.0500485	3.21046e-48	0.871685	1.5353e-36	1.18045	3.94577e-08	1.17424	8.65591e-11	1.10998	4.09746e-05
L89E	2	0.805743	0.0519979	4.83379e-07	1.12379	0.277678	0.846433	0.0462728	0.667348	0.000208973	1.78368	1.3072e-11
D65X	1	0.799251	0.034862	8.67763e-12	0.959828	0.0156072	1.01289	0.237843	0.88864	0.00882414	1.23047	1.32063e-05
P182X	1	0.79353	0.0597672	1.83608e-39	0.963982	0.0169089	1.21792	4.69209e-16	1.11906	8.81423e-08	1.28272	6.24482e-27
W178X	1	0.792353	0.0626146	8.75103e-19	1.00307	0.93335	0.607811	0.0438626	0.896298	1.98743e-05	1.4956	5.15542e-19
D65N	2	0.787026	0.0338659	6.10312e-12	0.898945	3.29081e-08	0.884129	0.0384198	1.06887	0.133289	1.32014	7.64532e-06
Q141X	1	0.786535	0.0450696	1.12472e-06	1.1105	0.0181755	0.210932	3.54814e-09	1.00977	0.65795	2.26916	3.48156e-15
F226E	1	0.785989	0.0386416	4.90984e-38	0.854159	1.75105e-30	1.01475	0.976366	1.07108	0.0374613	1.14571	0.0621137
L144X	1	0.785365	0.0438625	1.06774e-24	0.817789	1.63065e-37	0.708495	5.78787e-12	1.08285	0.341801	0.997302	0.160647
F134M	1	0.784466	0.0521168	7.41776e-13	0.841709	1.84637e-16	0.831803	0.000305667	1.05626	0.0853765	1.09304	0.429449
A210X	1	0.783695	0.0588906	1.98891e-58	0.942435	1.08425e-09	1.48636	1.00504e-64	1.22222	5.67811e-23	1.35598	1.34118e-61
D65D	1	0.781061	0.0336092	3.24041e-15	0.951684	0.000421049	1.19625	4.60282e-06	1.00335	0.123534	1.45454	2.00544e-09
L174X	1	0.778178	0.0447409	1.53141e-10	0.871735	9.39377e-06	1.181	0.409695	1.14914	0.345805	1.06055	0.495735
L174T	2	0.776899	0.0536332	7.95247e-31	0.877173	8.98476e-05	1.03935	0.0968282	1.0458	0.0050344	1.15675	2.61935e-05
L144X	1	0.776478	0.0520891	4.4855e-45	0.762186	2.99163e-115	1.09705	0.0022489	1.1149	4.85354e-06	0.819929	4.4145e-13
W178X	1	0.772618	0.0393086	4.53755e-12	0.857809	4.44897e-12	0.563906	2.01218e-16	0.926517	0.315916	0.962599	0.652197
L144Q	1	0.766247	0.0514027	4.45597e-58	0.946574	2.71837e-12	0.761546	1.90318e-32	0.793096	1.09536e-29	1.16484	1.71596e-15
W178X	1	0.763852	0.0625008	3.53183e-14	1.00925	0.173084	0.461326	1.07902e-17	0.966945	0.245832	1.26715	3.1954e-05
D65X	1	0.749459	0.0314268	7.82753e-21	0.947897	0.0376514	0.912607	0.0140203	1.08784	0.00981529	1.43414	6.7945e-11
A210X	1	0.749205	0.0495078	2.66654e-10	0.751564	5.08462e-18	0.809525	0.000921776	1.05516	0.12273	1.03025	0.449762
D65X	1	0.745578	0.031264	1.28038e-15	0.956294	0.0388471	1.03264	0.460577	0.913687	0.0374146	1.41355	1.35171e-08
S189X	1	0.739101	0.0645294	2.04985e-10	0.841233	1.25246e-10	1.6993	2.07006e-07	1.04079	0.886436	1.03953	0.00725249
L144X	1	0.737211	0.0380239	5.99572e-29	0.896963	4.40244e-10	0.953456	0.798553	1.26754	3.26332e-07	1.35279	1.53134e-07
A55X	1	0.728956	0.0450567	1.90349e-49	0.839699	8.89009e-16	1.16937	1.8668e-06	1.18754	0.00589713	1.38419	3.85492e-10
W178X	1	0.718567	0.0365586	7.51687e-16	1.08286	0.0809147	0.489551	0.00677716	1.66591	0.000360822	1.71571	1.36804e-17
M114M	1	0.703669	0.0427633	1.41876e-92	0.941983	7.9357e-12	0.766702	1.58323e-14	0.93682	0.171546	1.8134	5.75311e-85
V61X	1	0.701855	0.0433735	2.99491e-65	0.922362	2.14495e-10	1.23515	5.15734e-17	1.0585	0.203252	1.67451	3.86248e-54
W178X	1	0.691025	0.058302	2.73298e-14	0.892727	0.000490642	0.862359	0.343541	0.911693	0.0153053	1.20691	0.000463205
M114X	1	0.67517	0.0377412	7.25894e-45	1.0049	0.391592	0.635998	8.58284e-17	0.873765	0.000808912	1.53992	3.55877e-24
W178X	1	0.66746	0.0395765	2.92083e-25	0.924785	0.015312	0.868137	0.0424661	1.14446	0.0325622	1.45919	4.3057e-17
W178X	1	0.634007	0.0298878	5.20649e-28	0.844358	6.00509e-11	0.575006	7.91793e-12	0.933606	0.352116	1.55854	3.14448e-09
F134W	1	0.63221	0.0420015	2.49259e-86	0.832323	4.0767e-39	1.27474	4.59163e-11	1.40612	2.81798e-15	1.4357	3.32956e-28
Q141X	1	0.624107	0.0374936	6.66969e-58	0.771434	5.76671e-31	0.982155	0.785474	0.996334	0.77863	1.13129	0.0377281
N81X	1	0.612351	0.0278977	1.2679e-36	0.975795	0.587226	1.24248	0.00279595	1.20689	0.029075	2.66931	4.8078e-41
L144G	3	0.611452	0.0315375	2.70525e-85	0.782862	6.05132e-55	1.03983	0.0197636	1.47737	2.23291e-23	1.2774	1.95048e-10
G70X	1	0.609416	0.0439036	2.49815e-15	0.89597	0.0184695	2.04311	3.13556e-13	1.38721	0.000117847	0.738821	2.37938e-09
G229X	1	0.559135	0.0282284	6.95523e-25	0.781527	2.29764e-13	1.56512	5.94842e-06	1.28137	0.00729756	1.15289	0.0105723
L174X	1	0.5176	0.0357325	3.09977e-28	0.68513	5.38187e-28	1.42984	4.09783e-06	1.07112	0.172308	1.1022	0.0581559
L144W	2	0.47597	0.0268385	1.58172e-232	0.560616	5.43319e-304	3.15028	2.44047e-176	3.94715	8.44029e-180	1.36911	1.77668e-08
G229X	1	0.462092	0.0233291	1.08736e-38	0.891172	5.07965e-06	1.97325	3.64592e-09	1.44572	2.00837e-11	1.70577	3.28779e-36
Q141X	1	0.443066	0.0253884	3.67989e-50	0.803476	1.65705e-22	1.82492	9.43029e-13	2.02477	1.91713e-20	2.0506	1.63031e-27
L174W	2	0.44219	0.0257017	1.51356e-63	0.637749	4.70057e-56	2.38645	8.53412e-28	2.34533	6.98929e-24	1.86009	6.02519e-21
L174F	1	0.426213	0.0294236	5.40182e-26	0.549038	1.28637e-40	2.96957	6.20554e-28	2.39782	1.14675e-17	1.1299	0.0163872
