# Supplementary material for: Sensitivity optimization of a rhodopsin-based fluorescent voltage indicator
Source: Neuron. Author manuscript; Available in PMC 2024 May 17. (PMC10280807; doi:10.1016/j.neuron.2023.03.009)
Supplement: Table S2 — Normalization performed to in-plate Voltron controls. [file NIHMS1883979-supplement-Table_S2.xlsx]

## Sheet: good_grouped_combos
mutation	number of plates	ΔF/F0 (norm.)	ΔF/F0	ΔF/F0 p value	SNR (norm.)	SNR p value)	τ_ON (norm.)	τ_ON p value	τ_OFF (norm.)	τ_OFF p value	F0 (norm.)	F0 p value
Y63L N69E L89C A122D	1	1.40039	0.119656	4.7485e-122	1.03455	0.0303833	0.724406	3.05092e-78	0.615754	1.11496e-202	0.748288	2.23436e-48
N69E R78H A122D V196P	1	1.36374	0.117594	0	1.15803	5.05811e-103	0.949387	5.9372e-32	0.849834	1.46604e-126	0.743315	1.61133e-176
R78H L89C A122D	1	1.34072	0.114557	3.57394e-130	0.994041	0.00785053	0.986795	0.00696476	0.929625	1.89999e-06	0.785408	2.93038e-36
V74E L89C	1	1.31751	0.129118	3.57039e-97	1.07019	0.000152828	0.699228	3.95252516672997e-323	0.927285	9.68566e-30	0.957425	5.19129e-07
R78H A122D	1	1.29884	0.0887181	5.15602e-105	0.77821	5.8188e-55	1.15159	7.09277e-13	1.05609	0.0146191	0.391597	5.86964e-199
R78H L89C A122D V196P	1	1.24436	0.130071	1.84775e-119	1.11481	4.30687e-40	0.706522	1.75315e-193	0.612595	0	1.02106	0.569828
R78H N81S L89C A122D	1	1.23406	0.140012	3.01874e-142	0.980819	0.000452487	0.900165	3.66589e-14	0.817163	8.56527e-61	0.996237	0.293435
R78H A122D V196P	1	1.21005	0.100904	1.74029e-110	1.01863	0.0826101	0.934847	0.000233357	0.961053	1.25618e-05	0.684806	8.83038e-83
N69E V196P	1	1.2056	0.103958	2.61456e-212	1.15462	1.34275e-88	0.898615	1.60954e-92	0.722051	0	0.955946	3.8267e-09
Y63L L89C A122D	1	1.18303	0.101083	6.62432e-32	1.12513	3.07946e-05	0.612449	4.41124e-157	0.599039	3.53082e-201	0.85768	1.14393e-13
Y63L L89C A122D V196P	1	1.18227	0.117974	2.4536e-58	1.19576	1.41542e-72	0.747788	4.41282e-86	0.766772	7.51242e-29	1.05992	5.04029e-07
Y63L R78H L89C	1	1.14369	0.0977221	3.23064e-05	0.842773	1.0182e-28	0.723599	7.22329e-25	0.716444	4.81895e-36	0.705428	3.02009e-26
N69E R78H N81S A122D V196P	1	1.13	0.0919431	6.8161e-19	0.743939	1.45955e-72	0.952367	0.05621	0.746956	2.39804e-41	0.448253	3.75978e-158
N69E A122D	1	1.10609	0.095377	6.19631e-70	1.03226	2.45821e-06	0.756723	7.02540078899329e-311	0.846678	1.62895e-104	0.793757	5.01839e-101
N69E L89C A122D	1	1.10575	0.0944806	1.16501e-08	1.14108	6.12947e-07	0.762349	4.27693e-66	0.653628	2.25606e-167	0.911098	8.95283e-05
Y63L N69E R78H A122D	1	1.10492	0.0991147	1.07363e-05	0.815734	2.31907e-11	0.772426	1.33145e-06	0.996705	0.585153	0.485159	1.70164e-34
V74E R78H L89C V196P	1	1.08586	0.0828507	6.92151e-09	0.898502	2.78134e-06	0.821859	1.62188e-08	1.28684	1.36558e-10	0.679678	3.34083e-22
Y63L L89T A122D V196P	1	1.0739	0.11473	3.8802e-10	1.12574	1.23722e-41	0.644917	9.36835e-223	0.631749	8.26776850492483e-312	1.27916	2.46023e-57
N69E A122D V196P	1	1.06332	0.0886682	2.80435e-21	1.09566	2.50956e-19	0.778408	1.28706e-131	0.712489	1.97558e-185	0.993914	0.907292
N69E R78H A122D	1	1.05829	0.106503	8.30221e-16	1.06627	8.08623e-08	1.0972	3.08199e-09	1.03252	0.0104803	0.894019	1.90642e-14
R78H N81S A122D V196P	1	1.04519	0.0850424	4.04077e-09	0.846839	9.07571e-35	0.971346	0.287465	1.09314	5.46413e-08	0.669482	1.63e-127
N69E V74W R78H N81S L89C A122H V196P	1	1.04128	0.057434	8.15352e-05	1.04836	0.0231878	0.680422	7.51566e-50	1.22485	8.66702e-10	0.837954	1.15696e-22
L89C A122D V196P	1	1.03957	0.103734	1.41015e-08	1.19096	3.99433e-75	0.771544	5.19661e-61	0.831676	5.8694e-15	1.22652	7.10436e-44
V74W R78H L89C A122H V196P	1	1.03887	0.0637494	7.2158e-05	1.01682	0.769376	0.620448	1.77555e-114	0.775707	2.30658e-66	0.994721	0.031664
Y63L N81S L89C A122D	1	1.03599	0.143584	2.09573e-09	0.836455	4.17999e-95	0.764011	2.12843480228409e-320	0.736834	4.93315e-307	0.792572	3.07243e-70
N69E R78H N81S L89C A122D	1	1.03479	0.098573	0.0165881	0.813389	2.42509e-44	1.01258	0.0676771	0.733254	2.59353e-22	0.645204	7.61863e-52
L89C A122D	1	1.0327	0.10444	9.98791e-13	1.0727	2.48746e-24	0.651141	0	0.871042	2.81651e-62	1.11685	8.78809e-18
N69E R78H A122H V196P	1	1.03075	0.0888804	0.000483175	1.02172	0.0114469	0.972939	1.10152e-08	1.07882	3.98508e-18	0.980762	0.0487112
N69E R78H	1	1.0292	0.0923226	0.000333987	1.02222	0.00136074	1.01511	0.207593	1.23052	8.85692e-53	0.947855	0.157586
Y63L L89C	1	1.02749	0.103913	0.0212355	1.08365	8.52163e-09	0.535497	0	0.636653	0	1.08746	7.83643e-06
Y63L N69E R78H L89C A122D V196P	1	1.01957	0.107465	0.495617	0.818142	1.68656e-36	0.761988	7.04971e-18	0.989391	0.863619	0.775642	1.05694e-17
Y63L N69E A122D V196P	1	1.01097	0.0871751	0.737677	1.02074	0.00361758	0.925734	6.68415e-24	0.827228	1.70831e-128	1.03925	6.39436e-05
R78H A122H V196P	1	1.0022	0.100623	0.808531	0.939774	0.000287993	1.22962	3.15405e-31	1.40865	9.72716e-56	0.971521	0.222405
Y63L N69E N81S	1	1.00176	0.115356	0.0660547	0.841426	1.85291e-75	1.02883	0.213396	1.24665	1.15597e-35	0.850827	7.9929e-16
N69E R78H L89C	1	0.997271	0.0915089	0.978397	0.737825	3.53798e-204	0.854603	8.61486e-42	1.74929	0	0.587918	4.80112e-289
Y63L L89C A122H	1	0.994943	0.0918869	0.583093	1.10135	8.28712e-11	0.718513	1.8942e-146	0.722182	4.47268e-84	1.23306	3.77232e-29
Y63L L89G A122D V196P	1	0.994078	0.0671567	0.489407	1.04666	0.0437378	0.687103	1.78655e-21	0.633852	8.79244e-22	1.20517	0.0126382
V74E V196P	1	0.991191	0.0677038	0.468258	0.797755	2.89593e-45	1.11521	0.00314795	1.07626	0.0344373	0.536922	6.61523e-71
N69E V74E	1	0.988972	0.0960753	0.00195685	0.917356	1.17035e-19	1.02354	0.000171867	1.11061	3.69616e-17	0.929547	2.91441e-08
Y63L R78H L89C A122D	1	0.988076	0.0968333	0.32413	0.668311	1.61861e-229	0.759982	1.45865e-84	1.03216	0.428752	0.433545	2.91657523744909e-317
Y63L N69E L89C A122H	1	0.985519	0.0996681	0.902729	0.848397	1.08233e-70	0.817749	1.61676e-88	1.50834	3.245e-307	0.655984	3.00381e-230
Y63L N69E L89C A122D V196P	1	0.984917	0.0642935	0.15398	0.871369	1.04112e-11	0.88798	1.48578e-06	0.855211	1.38641e-07	0.803957	4.24633e-17
V74E R78H N81S V196P	1	0.984578	0.111505	0.00645368	0.917044	2.77639e-18	0.964561	1.09748e-08	0.993827	2.20264e-09	0.956105	0.00703316
R78H N81S L89C A122D V196P	1	0.981448	0.0621613	0.0718585	0.85244	3.0769e-68	0.71012	7.87383e-102	0.798033	7.00036e-47	0.637003	3.48551e-237
Y63L L89C V196P	1	0.98069	0.0716397	0.00126607	1.02875	0.979434	0.433697	4.2674e-187	0.711468	3.89611e-75	1.03417	0.410517
Y63L V74E L89C V196P	1	0.97866	0.0746717	0.282539	0.766549	4.62824e-43	0.929854	0.229037	1.21479	0.00127492	0.586806	1.02023e-33
Y63L R78H A122D V196P	1	0.976019	0.151814	0.00922726	0.773881	6.45218e-90	0.886374	8.10739e-05	0.903989	0.494086	0.572813	1.63734e-135
N69E R78H L89G A122D V196P	1	0.974496	0.0900237	0.00443147	0.709387	1.50819e-33	0.716993	1.7328e-15	0.69502	5.03271e-15	0.491718	1.96562e-20
V74E L89C V196P	1	0.970716	0.059567	2.47071e-05	0.972106	0.000124213	0.673179	5.47382e-92	0.84972	4.72782e-28	1.04379	0.492637
N69E V74W R78H V196P	1	0.969191	0.103087	0.00062005	0.92118	8.1532e-12	0.846881	1.30287e-22	0.884991	3.6731e-10	0.874118	7.67529e-09
V74W R78H N81S L89C A122H V196P	1	0.96893	0.0534434	0.123106	0.970553	0.0237708	0.68994	4.60553e-47	0.950495	0.969426	0.855533	4.08426e-20
Y63L N69E L89G A122H	1	0.966973	0.0863825	0.33803	0.832692	7.93086e-24	0.571046	6.02855e-54	0.678086	6.8937e-29	0.640286	5.59416e-22
Y63L N81S L89C V196P	1	0.965972	0.0920172	0.329877	0.74375	8.50337e-20	0.663494	1.3363e-05	0.650767	7.8118e-07	0.59665	6.90651e-15
N69E L89G A122D	1	0.965969	0.0862928	0.000402019	0.938371	3.46948e-12	0.655903	4.99482e-118	0.6108	7.12176e-147	0.922265	3.54824e-07
V74W R78H N81S L89C A122D V196P	1	0.961697	0.0530444	0.0335729	0.856591	4.81075e-10	0.678943	1.44913e-15	0.857459	0.450175	0.636486	1.68025e-29
V74W R78H L89C V196P	1	0.960649	0.0589492	0.00203895	0.811566	3.6136e-35	0.877673	1.3529e-06	1.03711	0.394627	0.670465	8.76763e-41
Y63L N69E L89G A122D	1	0.959276	0.0856949	0.000383163	0.839704	2.76293e-26	0.583237	1.38265e-101	0.445286	1.44446e-160	0.716798	6.34019e-14
N69E N81S	1	0.953544	0.109804	3.15697e-09	0.833266	6.02489e-85	1.23111	4.08882e-68	1.23148	1.43893e-62	0.922834	1.25913e-06
N69E R78H L89C A122D	1	0.951163	0.0932158	3.4095e-09	0.795766	2.24343e-107	0.754614	3.25664e-115	0.885874	2.93616e-32	0.749851	3.2427e-86
V74E A122D	1	0.950374	0.0733529	2.30955e-06	0.820806	2.93422e-40	0.867578	1.64426e-13	0.78908	1.63404e-28	0.765781	2.80082e-29
N69E N81S L89T	1	0.949179	0.0983353	2.07548e-17	1.00802	0.401677	0.633647	0	0.593217	0	1.00564	0.654407
Y63L N69E L89T A122D	1	0.948997	0.101386	8.09085e-13	1.03699	4.4035e-05	0.512883	7.2966e-257	0.490741	0	1.17857	1.36177e-18
Y63L A122H	1	0.947497	0.0864379	2.74089e-14	0.827724	6.43437e-70	1.07961	1.21479e-13	1.02693	0.000755308	0.719393	2.74351e-71
R78H N81S V196P	1	0.941406	0.0765977	1.1825e-10	0.948387	4.52574e-07	0.903221	2.1737e-14	1.12352	1.79137e-14	1.00883	0.0692516
V74E L89G	1	0.939776	0.110426	2.11473e-06	0.888902	1.02773e-23	0.653883	3.21005e-73	0.486344	3.9723e-192	1.03796	0.986646
R78H V196P	1	0.935076	0.0638708	1.76272e-05	0.914108	2.00359e-08	0.941695	0.000614371	0.946719	0.0452063	0.90582	3.22494e-05
R78H N81S A122D	1	0.934064	0.0834427	2.81469e-31	0.868752	1.40246e-44	1.51437	7.17454e-270	1.53249	4.301e-230	0.904976	1.15091e-05
Y63L L89G A122H	1	0.932028	0.0832607	2.87029e-07	0.953956	6.23754e-08	0.800104	5.27487e-32	0.69707	6.68119e-54	0.839499	1.88848e-12
V74E N81S L89T V196P	1	0.93155	0.0643017	3.07389e-10	1.02881	0.370923	0.35307	6.98202e-270	0.792205	8.72901e-22	1.05139	0.575671
Y63L N69E L89C A122H V196P	1	0.930881	0.0571225	1.73245e-05	0.918646	7.39408e-09	0.783853	4.51645e-18	0.735854	1.02186e-27	0.919896	1.32669e-05
V74W R78H L89C A122D	1	0.929709	0.0858622	1.87136e-15	0.956411	6.6857e-12	0.997421	0.175992	1.53555	4.87165e-149	1.00627	0.720721
V74E N81S L89C	1	0.927389	0.0676871	5.45545e-43	0.887514	4.9958e-61	0.772445	3.08489e-155	0.923958	2.13966e-16	0.787646	4.35145e-174
N69E V74W R78H L89C A122H V196P	1	0.920587	0.0564909	8.94336e-09	0.874186	1.63669e-14	0.746591	4.06713e-20	0.94056	9.40665e-05	0.877871	2.36052e-08
Y63L N69E N81S L89C A122D	1	0.919785	0.0686034	7.12373e-38	0.9904	0.130086	0.768167	2.4097e-169	0.853289	3.37558e-53	1.11912	2.26841e-27
V74E R78H V196P	1	0.918706	0.0814977	6.44117e-14	0.999232	0.766974	0.899322	2.08688e-11	0.756751	7.34894e-40	1.11027	4.40396e-08
R78H L89C V196P	1	0.917086	0.0669934	3.62796e-08	0.796727	3.23747e-44	0.828851	1.63501e-17	1.0433	0.369302	0.702273	2.52443e-24
Y63L N69E N81S V196P	1	0.914358	0.0852071	2.3505e-24	0.940223	4.04029e-10	1.1374	2.08772e-27	1.07113	5.78802e-06	1.02975	0.296924
N81S L89G	1	0.913884	0.051123	1.67929e-13	1.08632	0.000860237	0.694764	3.94084e-31	0.614626	7.53865e-48	1.45613	3.30049e-93
Y63L N81S L89G A122H V196P	1	0.912933	0.0696567	0.0854427	0.775006	2.23618e-12	0.776545	3.47616e-05	0.712851	0.000146827	0.591035	8.86124e-09
Y63L N81S	1	0.912373	0.107729	1.1283e-44	0.805534	3.63483e-119	0.945723	8.28231e-12	0.813087	2.81139e-74	0.821162	7.11219e-51
Y63L N69E L89G A122D V196P	1	0.910354	0.0840982	3.25326e-26	1.04408	0.0757837	0.613239	5.37237e-308	0.61133	4.51881e-237	1.12655	4.11006e-09
V74E R78H N81S	1	0.909464	0.0945068	5.28262e-33	0.89447	3.64789e-44	1.20633	2.28357e-31	0.859123	1.04655e-14	0.91561	2.53567e-09
Y63L N69E R78H N81S A122D	1	0.908722	0.0811787	1.75684e-26	0.749036	1.14909e-164	1.50617	3.58986e-165	1.25702	2.18772e-39	0.642159	2.03207e-90
Y63L N69E R78H	1	0.90828	0.0882364	8.98259e-11	0.740083	5.9386e-57	0.747686	7.4585e-19	0.602684	1.28629e-55	0.686016	6.71695e-29
N69E R78H L89C A122D V196P	1	0.904424	0.0590391	0.00323526	0.875096	1.18664e-13	0.95032	0.000576554	1.06623	0.00217933	0.785107	2.64142e-22
N69E V74W R78H N81S V196P	1	0.903036	0.073995	2.12279e-18	0.956015	0.00863252	0.896363	0.000111002	0.718875	2.51727e-44	1.0249	0.102689
V74W R78H V196P	1	0.902994	0.0778641	8.3306e-51	0.890993	4.78101e-30	0.890134	3.99983e-44	0.768445	2.35578e-177	0.888616	9.90551e-19
Y63L R78H N81S L89C A122D V196P	1	0.90239	0.113495	1.0077e-46	0.894209	3.31598e-60	0.889044	2.26889e-24	0.717609	3.30213e-114	1.08843	2.79515e-09
Y63L N81S L89C	1	0.902337	0.0614501	9.27243e-21	0.918858	3.00495e-10	0.934689	3.53503e-09	0.957633	1.42821e-06	0.91736	0.000140301
V74W R78H A122H V196P	1	0.902149	0.0752285	1.54059e-49	0.847692	1.37576e-78	1.0255	0.03716	1.04552	0.00352857	0.81695	5.89278e-43
N69E R78H N81S A122D	1	0.901792	0.0818039	1.15526e-49	0.877002	3.8787e-40	1.40892	4.95849e-260	1.99312	0	0.751089	1.40335e-95
Y63L V74W N81S	1	0.895598	0.101428	1.75642e-51	0.756196	7.38808e-86	1.15158	6.00336e-07	1.35831	7.11825e-41	0.727338	7.17961e-18
R78H N81S A122H V196P	1	0.893898	0.0682044	1.41919e-08	0.737385	2.90684e-28	0.947538	0.0643451	1.14555	0.00582734	0.692364	9.2319e-08
N69E L89T A122D	1	0.892195	0.0953172	5.04582e-52	0.92577	1.98834e-19	0.774393	4.70965e-91	0.677926	3.11936e-198	1.21172	1.16294e-42
N81S L89C A122D	1	0.891462	0.0948192	1.19575e-39	0.83903	3.32463e-66	0.886966	1.2598e-13	1.08518	2.63404e-11	0.979845	0.0143781
N69E V74E R78H	1	0.889885	0.0822073	6.22406e-32	0.805064	1.19414e-81	1.07386	7.67092e-05	0.998764	0.775303	0.631619	6.48647e-46
Y63L L89G A122D	1	0.889871	0.0829252	7.43132e-45	0.983888	4.4129e-06	0.596978	3.94095e-255	0.601619	4.86345e-232	1.08972	0.0176629
R78H N81S L89T A122D	1	0.885633	0.0917518	1.62724e-91	0.984772	1.70777e-06	0.853805	2.40401e-117	0.937306	6.9439e-14	1.06376	0.000302217
N69E N81S L89C	1	0.884176	0.111204	3.34365e-46	0.908305	1.72176e-26	0.892618	1.71995e-16	0.936557	2.7135e-05	1.32287	4.34222e-66
Y63L R78H A122D	1	0.881492	0.0680364	4.33225e-31	0.791392	8.89284e-71	0.971504	0.0424718	0.73014	5.8726e-44	0.818133	2.34554e-27
Y63L N69E R78H N81S A122D V196P	1	0.879282	0.0803426	1.45334e-16	0.651424	2.09977e-103	1.34864	2.15455e-47	1.27495	1.27256e-20	0.588237	6.61733e-78
Y63L N69E L89A	1	0.876098	0.079473	6.02524e-62	0.857975	1.24329e-32	0.642714	6.17309e-197	1.15428	2.32339e-11	0.820736	1.14708e-18
V74W R78H	1	0.875375	0.0850397	1.35519e-54	0.900245	8.59338e-30	0.900463	1.58119e-09	0.834717	2.77549e-35	1.00204	0.779617
Y63L V74E N81S L89C V196P	1	0.874125	0.0651978	4.71433e-61	0.786428	1.37051e-103	0.846425	5.02697e-25	0.938518	3.15699e-10	0.733702	2.43683e-64
N69E R78H L89C A122H V196P	1	0.87108	0.0534529	5.25789e-19	0.83055	2.04084e-36	0.731649	2.08695e-26	0.945866	0.0212216	0.779162	2.83804e-15
Y63L A122D V196P	1	0.868473	0.119839	7.41942e-46	0.773971	3.72277e-143	0.897562	4.08086e-08	0.905643	0.00581683	1.01396	0.245801
N69E R78H V196P	1	0.865504	0.0591187	2.03203e-22	0.989596	0.737502	0.931051	0.000449044	1.09748	0.00076845	1.19119	1.33449e-29
Y63L R78H N81S L89C A122D	1	0.861211	0.0853335	3.99824e-69	0.731626	1.02944e-122	1.20139	1.12591e-61	1.1951	1.5576e-44	0.727908	5.65516e-74
N69E R78H N81S L89C A122D V196P	1	0.860702	0.0628198	3.49502e-54	0.843136	4.94245e-52	0.798869	1.10897e-47	0.95452	0.000220317	0.853867	2.19205e-55
N69E L89C A122D V196P	1	0.859304	0.0572356	1.39534e-35	0.902899	2.11886e-12	0.936622	0.00580987	0.88169	1.19103e-11	1.08892	0.000423404
N69E V74E L89C A122D V196P	1	0.858002	0.0856164	4.7146e-30	1.05346	0.0386072	0.629606	4.39321e-116	1.07987	1.5016e-14	1.22804	1.55571e-28
V74W R78H A122H	1	0.857132	0.0791816	2.93781e-73	0.903319	1.42475e-21	1.01159	0.450513	0.900185	2.29921e-18	0.977158	0.248954
V74W R78H N81S A122D V196P	1	0.856572	0.0591262	1.82754e-17	0.767549	1.15305e-62	1.03893	0.846449	0.961637	0.961125	0.682781	7.49261e-48
N81S L89T	1	0.85538	0.0886177	2.37973e-189	0.959408	3.74686e-10	0.626009	0	0.612566	0	1.13893	2.49581e-28
N69E L89C	1	0.853172	0.0663775	9.99625e-97	0.926319	2.28599e-19	0.988326	0.509052	1.34049	9.89327e-101	1.15121	1.71715e-23
V74W L89G A122D V196P	1	0.852859	0.0778043	1.67145e-56	0.896674	3.28957e-27	0.5276	6.12073e-250	0.573942	7.15251e-216	1.10496	0.000817095
V74W R78H A122D V196P	1	0.85162	0.0710149	3.66946e-77	0.867484	1.06199e-46	0.94702	0.00193601	0.888493	1.1248e-13	0.96243	0.01055
Y63L N69E N81S L89T	1	0.85145	0.0662436	2.16748e-51	0.885623	5.48077e-25	0.835464	2.53808e-28	0.889296	1.27337e-06	0.925547	3.47372e-09
Y63L R78H N81S A122D V196P	1	0.849053	0.0978093	1.39097e-66	0.766025	6.62558e-151	1.1918	5.77626e-25	1.38213	2.20526e-93	0.807976	4.13608e-22
V74E R78H	1	0.847673	0.0783078	1.492e-83	0.877008	1.03079e-66	1.05094	1.16366e-05	1.0458	8.06242e-06	0.835699	1.24044e-22
L89G V196P	1	0.845956	0.0974145	2.48363e-59	0.84759	3.90733e-51	0.868812	4.07313e-10	0.843478	1.12597e-28	1.09753	1.16962e-05
Y63L N81S L89T V196P	1	0.844617	0.0570596	1.75131e-10	0.947574	0.234772	0.559542	6.74219e-30	0.788961	1.11773e-06	1.34638	9.16201e-08
N69E V74W R78H N81S L89C A122H	1	0.844431	0.0575066	3.73657e-58	0.820681	1.12257e-51	1.12445	0.00028953	1.18995	1.10432e-19	0.895821	2.71535e-13
N69E V74W R78H A122H	1	0.84277	0.0778549	5.96276e-68	0.929075	3.1437e-17	1.03342	0.290829	0.980882	0.249194	0.947995	0.0337882
Y63L L89A A122D V196P	1	0.839293	0.077013	4.34619e-91	0.738299	1.05151e-153	0.686983	1.59483e-181	0.899552	5.24044e-22	0.821405	3.40065e-37
L89G A122D V196P	1	0.834463	0.0810653	6.66561e-94	1.02959	0.848035	0.629613	4.812e-161	0.553653	1.39022e-291	1.41925	4.20613e-34
Y63L L89T A122D	1	0.834171	0.0628742	1.64654e-117	0.917178	4.4687e-30	0.752038	2.39915e-211	0.595975	0	1.44816	3.12368e-171
Y63L N69E L89T V196P	1	0.830939	0.0614981	3.49535e-94	0.829472	1.01291e-107	0.71904	2.91703e-162	1.28669	1.29426e-67	0.988729	0.888256
L89T V196P	1	0.830016	0.0614298	1.26932e-97	0.884256	1.33499e-35	0.71439	1.82154e-177	0.960225	4.89446e-05	1.13023	4.35457e-25
N69E V74W	1	0.829901	0.0757099	9.22006e-115	0.813931	5.83443e-99	0.950462	0.00102962	0.99764	0.146397	0.936735	2.17584e-09
N69E V74E R78H V196P	1	0.828146	0.063919	3.39664e-49	0.888285	1.26014e-19	0.880833	2.15849e-14	0.552532	9.71175e-156	1.18752	4.39167e-08
N69E R78H N81S L89C V196P	1	0.827349	0.0603855	1.82205e-144	0.80097	1.14204e-105	0.963856	0.105687	1.33343	3.73886e-114	1.00309	0.980208
N69E V74W L89G V196P	1	0.827237	0.0825465	1.29254e-26	0.942138	3.78022e-05	0.895876	6.19716e-09	1.17299	1.5525e-10	1.15201	7.81664e-08
N69E V74W R78H L89C A122D V196P	1	0.826239	0.108507	1.59161e-120	0.856644	5.08727e-43	0.84491	2.17074e-47	0.949458	6.75536e-11	1.01916	0.0836746
N69E V74W R78H N81S	1	0.826058	0.0863463	2.51405e-28	0.909645	3.06874e-09	0.958662	0.0186039	0.977761	0.410629	0.873117	5.86857e-08
N69E N81S V196P	1	0.824688	0.0969031	2.25833e-46	0.690245	5.79014e-138	0.90876	0.00554203	0.873143	0.000359626	0.874617	1.08707e-07
V74E R78H N81S A122D	1	0.82386	0.0730953	1.25907e-13	0.660379	2.19716e-40	1.27489	4.83072e-10	1.07768	0.42078	0.622979	3.90168e-21
N69E L89G A122D V196P	1	0.822474	0.0799006	9.64684e-113	1.02425	0.224204	0.617439	1.06682e-270	0.743039	2.74242e-93	1.28229	3.8228e-26
Y63L V74W R78H N81S L89C A122H V196P	1	0.821959	0.0453369	2.2757e-22	0.841769	6.51146e-17	0.583678	7.8039e-30	0.922919	0.933074	0.840509	4.11875e-11
Y63L R78H L89C V196P	1	0.820495	0.0503489	6.72345e-12	0.836132	7.69192e-11	0.558938	3.41144e-29	0.586663	5.34982e-18	0.892795	0.00596615
Y63L V74E L89C	1	0.819506	0.0803131	2.91501e-136	0.745057	9.96142e-153	0.785214	9.69721e-115	1.17326	1.08491e-33	0.907746	1.90833e-18
N69E V74W R78H N81S A122H V196P	1	0.819337	0.0863599	2.93169e-63	0.841239	3.05949e-37	1.06527	0.251677	1.25724	9.91178e-32	0.854301	3.1478e-18
N69E V74E R78H N81S V196P	1	0.818847	0.0670965	4.44521e-57	0.908754	3.63087e-12	0.983609	0.87601	0.900641	2.97127e-06	1.05241	0.0427756
V74W R78H L89C A122D V196P	1	0.817602	0.0533715	6.3858e-23	0.839983	7.75471e-19	0.986035	0.000253996	1.04524	0.00554252	0.90951	0.0102051
V74W V196P	1	0.817466	0.0681669	7.58448e-148	0.914843	2.99715e-25	0.816693	2.90896e-43	0.755838	7.32206e-95	1.11749	3.4617e-14
Y63L N69E R78H L89C	1	0.816407	0.074913	3.83971e-82	0.698914	2.93933e-198	0.702934	9.49395e-101	1.15283	1.62644e-13	0.773043	5.62666e-46
N69E N81S L89A	1	0.815302	0.0599236	1.83864e-166	0.910323	1.61419e-24	0.674448	1.83928e-215	0.723613	1.75217e-157	1.25548	6.37097e-65
Y63L N69E R78H N81S L89C	1	0.812531	0.112614	1.73132e-42	0.668056	3.00444e-232	0.764742	4.47602e-33	0.865528	7.91616e-05	0.833409	0.0154096
Y63L N69E R78H A122D V196P	1	0.812299	0.0554845	3.36587e-33	0.909102	5.55085e-09	0.805487	1.99912e-06	0.953696	0.0177119	1.10917	0.000411377
Y63L L89A A122D	1	0.811949	0.082615	4.60545e-250	0.938426	1.24708e-17	0.655093	0	0.711921	7.4681e-190	1.15083	3.99781e-18
N69E V74W V196P	1	0.811371	0.0676586	7.96777e-190	0.864554	9.9665e-61	0.89145	4.02571e-11	0.981942	0.00422177	1.1873	2.74821e-34
V74E N81S V196P	1	0.809934	0.074006	2.3916e-113	0.742902	1.98579e-145	1.15678	3.27066e-28	1.31619	3.53409e-87	0.750511	1.51601e-94
N69E V74E N81S L89C V196P	1	0.806567	0.0715499	7.60296e-42	0.774634	5.06805e-62	1.11625	4.09572e-07	0.784429	1.10451e-17	0.810494	1.08389e-17
N69E V74W R78H L89C A122H	1	0.8065	0.0815634	6.29361e-47	0.805997	1.69884e-33	0.77747	1.01513e-46	0.792219	5.57189e-44	0.900183	7.71831e-05
Y63L A122D	1	0.805976	0.0947045	1.07934e-94	0.767362	5.11758e-150	1.24509	3.33255e-42	0.755517	4.88422e-34	0.830838	5.63295e-39
N69E V74W R78H A122H V196P	1	0.805362	0.101292	1.60225e-73	0.842763	2.24915e-58	0.863422	4.39567e-17	0.821763	3.31784e-18	1.17459	6.67885e-15
Y63L V74E N81S V196P	1	0.805047	0.0735595	2.12081e-49	0.621484	3.9024e-139	1.09658	1.22822e-07	1.1231	6.73095e-07	0.580703	1.16099e-82
N69E V74E L89C	1	0.804475	0.0634389	4.32169e-78	0.838946	9.96639e-38	0.886915	1.14573e-15	1.08718	1.82296e-06	1.05755	0.000996302
V74E N81S	1	0.803967	0.0940023	3.47303e-128	0.878235	2.36514e-40	1.13829	1.27817e-20	1.11025	3.49225e-25	1.10469	0.341636
N69E V74E L89T	1	0.802807	0.0605102	4.13168e-146	0.879606	9.21934e-52	0.56534	0	0.765583	4.44671e-75	1.41446	3.3388e-146
N81S V196P	1	0.802549	0.063287	7.62381e-139	0.76858	1.6629e-108	1.45106	3.85468e-164	1.2949	2.40982e-78	0.903863	5.10081e-08
N69E R78H L89T A122D	1	0.800219	0.085491	2.3399e-65	0.757494	2.13981e-99	0.762984	2.83562e-25	0.780074	4.35711e-22	0.929039	0.0011758
Y63L N69E V74E L89T	1	0.799951	0.0546411	1.4646e-07	0.823627	1.14203e-05	0.218188	7.9671e-12	1.1217	0.780919	1.22723	0.0907716
Y63L N69E V74E N81S L89C A122D	1	0.799713	0.0709419	4.96432e-33	0.709439	2.05037e-52	1.26081	1.96587e-12	1.20693	4.60718e-06	0.780288	3.18771e-11
N69E R78H L89C A122H	1	0.799582	0.0639618	1.37418e-86	0.670643	2.34583e-152	1.5123	1.20557e-103	1.53439	6.04982e-101	0.672959	1.30972e-96
Y63L L89A A122H	1	0.799289	0.0905205	1.26228e-102	0.821436	4.54021e-76	0.774778	1.71935e-67	0.689437	8.1036e-98	1.15436	4.80651e-05
V74W R78H N81S V196P	1	0.798501	0.0638189	3.7083e-104	0.861952	1.14341e-28	0.891107	8.78046e-10	0.602666	1.69425e-87	1.06829	0.138907
Y63L N69E L89T	1	0.797502	0.100303	2.95747e-107	0.8594	1.41385e-70	0.789987	5.15885e-53	0.733263	8.09258e-49	1.22606	1.02172e-23
Y63L N69E R78H L89C A122D	1	0.796909	0.0780985	1.16048e-106	0.766134	2.89057e-118	0.662412	1.9162e-241	0.613715	3.44422e-232	0.742669	7.58678e-44
V74W R78H N81S A122H V196P	1	0.794297	0.0937869	6.14306e-209	0.774051	7.20699e-149	0.921187	2.74147e-14	0.835911	4.07134e-48	0.992425	0.00202077
N69E V74W R78H A122D V196P	1	0.793747	0.0612639	5.22172e-157	0.853775	1.51159e-54	1.2395	2.80577e-40	1.13711	2.42076e-19	1.15655	1.23797e-21
N69E A122H	1	0.79285	0.0723299	2.2966e-259	0.780284	2.41811e-173	1.27654	2.96978e-135	1.58663	0	1.02049	0.0869341
L89A A122D	1	0.792712	0.0811013	2.92852e-305	1.00726	0.043248	0.661302	1.50433e-254	0.491264	0	1.65097	5.30138e-236
V74W R78H N81S L89C A122D	1	0.792645	0.109858	1.49639e-79	0.631961	0	0.913202	1.00743e-30	0.798682	6.57108e-89	0.667411	1.90515e-97
V74W R78H L89C A122H	1	0.790923	0.077512	4.75446e-127	0.755013	1.16046e-123	0.746362	2.69792e-121	0.738351	1.15886e-122	0.956086	0.00041043
N69E V74W R78H N81S L89C V196P	1	0.790582	0.0753098	2.06742e-50	0.841301	5.70507e-24	1.13859	2.27041e-05	0.98851	0.949726	1.04467	0.523989
N69E V74E R78H L89C A122D	1	0.790243	0.0799193	1.37334e-17	0.669718	2.94595e-56	0.603473	1.66245e-40	0.835024	2.87092e-11	0.603816	5.78371e-37
Y63L N69E N81S L89T V196P	1	0.789727	0.0545121	1.1892e-57	0.853054	2.90565e-32	0.617951	1.53483e-55	0.758609	1.14799e-18	0.979611	0.0221728
V74E R78H N81S L89C	1	0.785538	0.0585904	2.00374e-164	0.784738	3.57766e-103	0.979862	0.0393596	1.03063	0.00818481	0.949011	1.47999e-05
Y63L N69E V74E L89C A122D	1	0.78511	0.072508	4.21713e-58	0.833811	2.30198e-24	0.94438	0.000241752	1.40247	9.21078e-44	1.0576	0.0277926
Y63L V74E N81S	1	0.782307	0.108425	2.72864e-70	0.702795	7.95684e-198	1.26249	1.85776e-67	1.47889	4.6416e-66	0.948597	0.00140806
Y63L V74W A122H	1	0.781967	0.0722379	2.69681e-27	0.695043	5.97786e-47	0.894317	6.94999e-05	0.94417	0.546053	0.610529	1.40871e-15
N69E V74W R78H N81S A122D V196P	1	0.78169	0.0624753	9.43561e-32	0.722681	5.31447e-47	1.40368	8.59612e-28	1.05843	0.000667877	0.705747	6.37197e-24
Y63L N69E N81S A122H	1	0.7815	0.0779826	1.13938e-22	0.779452	6.31923e-33	1.46207	8.90207e-11	1.46095	3.92204e-17	0.97885	0.589021
V74E L89G A122D	1	0.780472	0.0778739	4.47898e-31	0.841024	5.66246e-06	0.844176	0.0011375	0.660881	9.17039e-23	1.03725	0.0763505
N69E V74E L89C V196P	1	0.779594	0.0860558	5.93637e-168	0.785801	5.135e-108	0.726955	3.63782e-166	0.833687	2.6795e-28	0.959727	0.0163189
Y63L R78H L89C A122D V196P	1	0.779021	0.0518881	1.65565e-26	0.861492	1.52725e-10	0.819831	6.10088e-11	0.763275	5.13431e-14	0.870704	2.16183e-05
R78H L89C	1	0.778358	0.0665065	3.57399e-96	0.90477	7.94219e-19	0.818279	1.09014e-21	1.17419	2.4027e-14	1.09	0.000995305
Y63L N69E V74E L89C A122H V196P	1	0.77816	0.047751	3.80694e-12	0.751782	2.24133e-22	0.454585	8.06159e-25	0.774535	0.000286635	0.907638	0.000517389
Y63L N69E N81S L89C	1	0.778156	0.077104	8.45546e-198	0.764355	2.89071e-110	0.90715	2.9481e-12	0.892198	2.30845e-14	0.948747	0.000246451
N69E V74E L89C A122H	1	0.777077	0.0663969	2.81676e-45	0.691317	4.60237e-72	0.852712	3.17397e-08	1.04378	0.0830733	0.932575	0.0274179
V74E R78H N81S L89C A122D V196P	1	0.776366	0.0428221	4.32667e-18	0.8058	4.16818e-14	0.793215	3.74362e-09	0.977793	0.490782	0.800376	1.74448e-09
N69E V74W R78H	1	0.776013	0.0911838	1.92939e-139	0.772422	5.26665e-134	0.936422	7.89087e-05	0.756885	2.01744e-18	0.840924	1.31926e-28
Y63L L89A	1	0.775371	0.0611438	1.97087e-49	0.74172	1.65091e-59	0.910113	1.48857e-05	1.10637	0.00609147	0.86526	1.86686e-13
N69E L89T	1	0.775267	0.0584344	5.08439e-229	0.862018	1.61944e-67	0.786384	4.17247e-135	0.820827	4.79382e-60	1.56317	1.26748e-260
Y63L N81S L89T	1	0.774732	0.0936104	5.21226e-279	0.847977	2.56764e-81	0.726322	3.89598e-245	0.788783	7.45025e-84	1.25388	1.91294e-81
N81S L89T V196P	1	0.774303	0.0779239	1.01763e-93	1.07795	0.00256133	0.513955	1.02068e-128	0.781534	3.18585e-17	1.49692	4.09722e-65
Y63L L89A V196P	1	0.77239	0.0617866	9.37269e-165	0.82387	1.11771e-48	0.763628	3.50912e-55	0.828849	1.15274e-32	1.15198	1.54501e-09
Y63L N81S A122D V196P	1	0.772363	0.0617299	4.9261e-52	0.688744	8.47796e-95	1.11898	3.50606e-06	0.845911	2.86674e-07	0.76797	1.9135e-29
L89G A122D	1	0.771358	0.0718812	7.26579e-231	0.971177	1.65519e-06	0.797692	1.65422e-66	0.838204	2.60479e-35	1.37795	8.38518e-72
Y63L N69E A122H	1	0.7701	0.0904889	5.00424e-116	0.708714	1.7719e-185	1.30584	7.43474e-41	0.97227	0.130138	0.750034	1.82318e-57
Y63L V74E N81S L89C A122D V196P	1	0.769722	0.0430585	1.63111e-19	0.738872	4.67715e-24	1.14455	0.176147	1.41976	0.00181086	0.858345	0.000121281
N69E R78H A122H	1	0.767226	0.0688223	1.48609e-155	0.906941	4.86984e-13	1.01458	0.15577	1.29794	5.57325e-62	1.28548	2.43653e-34
Y63L N69E N81S L89C A122H	1	0.766571	0.0522043	4.83969e-115	0.801435	6.95273e-65	0.918715	5.55378e-05	1.26708	3.55315e-27	0.971387	0.327801
R78H N81S L89C V196P	1	0.766296	0.0521856	5.58452e-149	0.79706	1.01378e-78	1.12097	3.08947e-12	1.74256	3.04297e-135	1.03215	6.94239e-06
R78H N81S L89A A122D V196P	1	0.765752	0.0554283	8.24899e-100	0.95409	5.08877e-06	0.508879	2.70245e-125	0.671562	3.25904e-46	1.66699	2.23573e-85
N69E L89G A122H	1	0.765671	0.0683996	3.32658e-44	0.734962	3.06191e-58	1.07932	0.00691013	0.783753	2.97486e-11	0.790925	2.26261e-09
Y63L N69E N81S L89C V196P	1	0.764546	0.0558017	3.76345e-248	0.720418	1.40109e-266	0.779214	3.57292e-70	1.05183	2.42233e-05	0.722481	2.57205e-250
V74W R78H N81S L89C A122H	1	0.762213	0.0519075	6.46982e-155	0.795255	6.49431e-87	1.05685	0.00259123	1.22546	3.66273e-25	1.06888	4.21279e-05
N81S L89A	1	0.762008	0.0560065	0	0.985654	1.88085e-07	0.818379	2.06792e-138	0.702608	1.60253e-277	1.6936	0
Y63L N69E R78H N81S L89C V196P	1	0.761917	0.0592778	3.7204e-111	0.720122	4.62653e-157	1.12844	4.66183e-05	1.73116	4.92736e-103	0.770258	2.69503e-56
N69E V74E A122D	1	0.761745	0.0683307	9.18947e-17	0.585175	3.0399e-35	1.76969	3.26937e-15	0.957243	0.958246	0.576116	8.50711e-11
Y63L N81S L89G	1	0.761537	0.0426006	3.67492e-44	0.862849	5.93225e-22	1.13827	0.21156	0.796074	5.08591e-06	1.11527	0.00042298
Y63L N69E V74W R78H N81S A122H V196P	1	0.759865	0.0587316	6.90996e-27	0.598766	3.35672e-86	1.51318	9.77613e-39	1.14755	4.37455e-07	0.48219	8.98625e-30
Y63L N69E V74W L89C A122H V196P	1	0.759732	0.0466202	9.03655e-18	0.798079	6.35756e-17	0.765662	2.48421e-07	0.746077	2.38478e-08	0.973264	0.0529733
Y63L N69E N81S L89G	1	0.759542	0.0418941	9.61438e-57	0.823642	4.66531e-29	0.681592	5.7885e-33	0.907245	0.400679	0.935958	0.0436244
N69E V74E L89G V196P	1	0.759379	0.0874448	1.01601e-62	0.820597	1.243e-33	0.686398	1.04411e-29	1.05658	0.667105	1.16515	8.49367e-05
Y63L N69E V74E N81S L89C V196P	1	0.759288	0.0566325	6.00264e-213	0.680182	7.45979e-249	1.04818	0.11555	1.03087	0.0968133	0.690122	2.56931e-91
Y63L N69E V196P	1	0.759259	0.0765283	3.25215e-176	0.792475	5.53397e-85	0.794253	6.88881e-71	0.743623	1.5052e-36	0.873005	9.22828e-13
N69E N81S L89G	1	0.758071	0.0953438	7.02211e-125	0.867249	9.64489e-30	0.665868	2.47102e-76	0.761575	1.36075e-32	1.16274	8.82474e-13
R78H L89C A122H V196P	1	0.757517	0.0553368	7.39601e-171	0.954271	7.79768e-07	0.655468	4.93521e-121	1.16512	6.98365e-17	1.46419	2.56161e-67
V74E N81S L89C V196P	1	0.756782	0.0552351	0	0.797013	1.98225e-198	1.03041	0.000101204	1.26534	1.45309e-139	1.15815	1.87612e-72
N69E R78H N81S L89G A122D	1	0.756543	0.0783261	2.58861e-172	0.768999	2.70143e-107	0.661906	5.47285e-85	0.931605	9.9978e-07	1.10521	5.49832e-10
N69E V74W A122H V196P	1	0.756318	0.058375	7.15964e-117	0.830567	1.04049e-40	0.95206	0.00309616	0.852696	1.95297e-12	1.15156	1.65977e-10
V74E R78H L89C A122H V196P	1	0.754086	0.0462737	1.47756e-21	0.702638	6.40523e-33	0.641557	1.5393e-09	1.15164	0.0434523	0.921355	0.0293134
V74W L89C V196P	1	0.75361	0.0550515	1.29814e-61	0.86808	2.96634e-19	0.654233	5.40068e-49	0.908543	0.000100474	1.16913	0.000218488
V74E L89A	1	0.752747	0.0779849	0	0.854683	3.30018e-120	0.696506	5.52831e-235	0.761775	9.94353e-140	1.21277	4.11465e-44
Y63L N81S L89C A122D V196P	1	0.751989	0.0476282	3.80371e-56	0.764183	4.15604e-51	0.823542	1.07415e-06	0.830773	8.01498e-12	0.847802	4.6956e-15
N69E V74W L89C V196P	1	0.751773	0.0750163	3.82337e-17	0.897573	2.10669e-05	0.75551	2.48184e-09	0.776997	0.0352066	0.998553	0.369329
Y63L N81S A122D	1	0.751128	0.069996	2.73083e-85	0.74048	8.03775e-72	1.08763	0.00052833	0.936171	0.0413642	0.881799	1.40797e-11
N69E R78H N81S L89A A122D	1	0.751032	0.0944585	1.18129e-77	0.910662	6.01937e-19	0.727739	3.29336e-33	1.04598	0.0102048	1.37223	1.72012e-25
Y63L N69E V74W R78H N81S A122H	1	0.750971	0.0791539	2.72591e-29	0.645519	1.17573e-59	1.04651	0.496451	1.57426	3.11181e-14	0.705371	9.41734e-18
Y63L N69E V74E A122D	1	0.750521	0.0898646	3.73094e-17	0.652208	2.79238e-33	1.92469	1.0483e-15	1.14423	0.314586	0.845698	0.0527123
Y63L N69E L89A A122D	1	0.749626	0.0730924	8.13834e-129	0.839689	2.28463e-49	0.757679	1.0962e-45	0.752361	2.25613e-42	1.1396	9.93705e-11
N69E R78H N81S L89A A122D V196P	1	0.749118	0.04912	2.48559e-141	0.783365	1.6052e-72	0.798823	1.69847e-39	0.785421	1.86151e-28	1.00634	0.687753
R78H L89G A122D V196P	1	0.749088	0.0692006	1.43406e-51	0.746157	1.94893e-53	1.0485	0.800059	1.05788	0.245611	0.762412	1.75736e-06
V74E R78H A122H V196P	1	0.747689	0.0510713	8.70765e-41	0.743773	2.1857e-40	1.05702	0.124579	0.808703	8.22853e-07	0.926554	0.00833534
N69E V74E R78H L89C A122D V196P	1	0.747337	0.0781177	8.60216e-40	0.710582	7.44841e-72	0.970553	0.106429	1.48289	6.85836e-23	0.863157	0.00168504
Y63L N69E N81S L89G V196P	1	0.746109	0.0859167	6.19722e-41	0.698965	9.01466e-91	0.820647	4.26015e-07	0.813951	1.07802e-10	0.905668	0.000232676
Y63L L89T V196P	1	0.744497	0.0561152	1.33141e-269	0.804371	9.96211e-130	0.85745	7.35235e-26	0.946872	1.69475e-06	1.29044	1.17269e-75
V74E R78H N81S L89C V196P	1	0.743547	0.0554584	9.3907e-300	0.765152	3.12538e-174	0.979218	0.236007	1.1782	9.50606e-25	1.03026	0.429996
Y63L N69E V74E L89C A122D V196P	1	0.743546	0.0741953	1.22184e-46	0.825876	5.60554e-39	1.30492	1.54165e-12	1.01431	0.823327	0.972466	0.584116
N69E V74W R78H N81S L89C A122D V196P	1	0.743536	0.0592346	1.37941e-226	0.611686	0	1.13258	2.16606e-09	1.14109	1.23463e-09	0.524408	1.99385e-283
N69E V74W R78H N81S L89C A122D	1	0.742931	0.0554125	1.84308e-254	0.807282	2.73448e-94	0.867778	4.89344e-22	1.04063	0.597124	1.15053	4.36699e-09
R78H N81S L89G A122D	1	0.742162	0.0854957	5.00123e-103	0.917239	8.32797e-14	0.666902	1.32336e-142	0.63509	5.68886e-176	1.24797	1.80706e-13
Y63L N69E A122H V196P	1	0.741616	0.0639486	9.25937e-228	0.713779	1.23729e-223	1.24834	7.04806e-59	1.19793	1.52033e-41	0.764965	1.01259e-78
Y63L N81S L89G A122D V196P	1	0.740938	0.0739351	8.04984e-12	1.10425	0.0740259	0.578869	1.5741e-13	0.611849	3.00898e-05	1.32162	0.000295258
Y63L V74W A122H V196P	1	0.740042	0.0617107	1.18445e-93	0.812161	2.38004e-42	0.844849	6.03571e-11	1.03248	0.0462775	1.0008	0.466157
L89A V196P	1	0.739747	0.0756824	0	0.986837	0.000348236	0.744003	2.15725e-148	0.655885	1.22354e-226	1.78384	4.81505e-306
Y63L N69E V74W L89G A122H	1	0.738442	0.0688138	2.36527e-16	0.574504	1.57165e-61	1.15012	0.00421312	0.760712	0.000422951	0.451413	9.92273e-22
Y63L N69E R78H N81S V196P	1	0.737458	0.0687221	7.1531e-80	0.678216	2.60952e-114	1.04986	0.00636906	1.08388	0.0101118	0.748405	1.61058e-20
N81S L89C V196P	1	0.736325	0.0501445	2.56142e-206	0.749532	1.48432e-118	0.9342	0.00174789	1.27754	2.85562e-31	0.994802	0.986931
N69E R78H N81S L89C A122H	1	0.734561	0.0536132	1.26414e-307	0.710168	1.50911e-243	0.865061	3.04161e-28	1.54982	1.34409e-156	0.781218	7.57384e-140
Y63L N81S L89C A122H	1	0.732069	0.0737877	5.29448947711539e-313	0.725834	4.24196e-279	0.891795	1.47899e-31	0.884079	2.99684e-05	0.873282	5.6052e-26
Y63L N69E V74W R78H N81S L89C A122H V196P	1	0.731255	0.0403339	5.04706e-23	0.680053	6.1911e-24	0.905164	0.0232694	2.30808	8.87555e-13	0.686092	2.17271e-14
V74E L89C A122D	1	0.730623	0.0576151	4.41397e-198	0.733294	7.17196e-136	1.38216	1.90394e-71	1.58603	1.88801e-93	0.914307	7.6918e-07
Y63L R78H N81S L89C V196P	1	0.730294	0.0533018	8.70671e-177	0.676214	4.48226e-197	0.905909	3.43795e-06	1.09185	7.37026e-06	0.67363	4.99891e-191
R78H N81S L89T A122D V196P	1	0.725366	0.0490034	2.26376e-11	0.869718	6.12525e-07	0.716324	0.000236826	1.00575	0.0965824	1.21732	0.0970494
L89T A122D	1	0.724445	0.0546037	5.98254209236249e-319	0.890879	7.3822e-60	0.889375	6.36055e-25	0.793487	3.91476e-92	1.74523	0
V74E L89T	1	0.72364	0.0684143	0	0.827097	3.72946e-105	0.696291	2.03435e-160	0.817508	3.35763e-49	1.35558	4.63369e-141
N69E V74E L89G	1	0.723635	0.0562994	4.55303e-115	0.735472	1.93235e-104	0.982548	0.791859	0.843828	7.7662e-09	0.862658	5.61052e-18
Y63L N69E V74W L89C A122D V196P	1	0.721688	0.0831045	1.69082e-137	0.82499	6.3772e-70	0.771042	1.46141e-28	1.09094	0.0126936	1.17212	2.7472e-15
Y63L V74W N81S L89C A122H V196P	1	0.721082	0.0403376	9.06578e-65	0.840896	5.98227e-28	1.09932	0.392394	1.064	0.450019	1.2509	6.05779e-16
Y63L N81S V196P	1	0.719631	0.0845587	5.98343e-106	0.63058	6.09614e-185	1.39239	2.3342e-50	0.60026	1.84192e-60	0.906091	5.91601e-08
N69E V74W A122D V196P	1	0.719017	0.0491128	1.1559e-49	0.775058	1.0073e-25	0.807152	4.87553e-11	0.779637	2.42194e-09	1.11692	0.000296888
N69E V74W L89G A122D V196P	1	0.718822	0.0764565	2.88202e-52	0.767476	2.26404e-32	0.786122	2.17621e-05	0.60596	2.86604e-28	1.04939	0.38709
Y63L A122H V196P	1	0.718819	0.0724522	3.77778e-248	0.71543	7.68611e-232	0.960539	6.20831e-05	0.834523	1.7394e-12	0.85926	3.35072e-25
V74E R78H L89C	1	0.718701	0.0663748	5.0005e-186	0.863683	1.8555e-51	0.956278	1.9536e-07	0.895472	1.2967e-07	1.55285	6.26868e-116
Y63L N69E V74W N81S A122D V196P	1	0.717802	0.0495474	1.93737e-06	0.647182	4.44732e-26	0.858453	0.00366576	0.886334	0.297037	0.500466	1.75277e-13
Y63L N69E L89G A122H V196P	1	0.717336	0.0696868	4.72165e-79	0.829488	4.61315e-30	0.848391	5.89339e-09	0.675507	3.5552e-39	1.06979	0.0613457
L89C A122H V196P	1	0.716142	0.0439453	1.89969e-164	0.81786	3.07723e-70	0.848827	1.17788e-14	1.07168	0.00442872	1.23401	1.65875e-24
N69E V74W L89G A122H V196P	1	0.715914	0.0761472	3.42063e-18	0.592816	4.50417e-51	0.947939	0.658295	0.708678	7.17557e-08	0.666312	5.07002e-09
V74E N81S A122D	1	0.714773	0.0585687	6.36349e-52	0.751086	2.99758e-35	1.06738	0.0253133	1.35933	1.46848e-11	0.966378	0.004147
V74E N81S L89C A122D	1	0.714383	0.0717254	1.00757e-131	0.892586	3.55539e-13	0.926235	0.00521234	1.0711	0.26884	1.51845	3.03759e-29
V74W L89C A122H	1	0.712439	0.060874	4.31382e-32	0.770859	7.66763e-15	0.782511	3.07009e-07	0.712218	3.01971e-08	1.00875	0.620795
N69E V74W R78H N81S A122D	1	0.712162	0.0613351	5.58775e-275	0.764302	1.14031e-96	1.2062	2.00183e-25	1.3536	5.24526e-67	1.0591	0.00250973
V74W A122D V196P	1	0.711849	0.0716387	3.37769e-69	0.860557	2.0749e-17	0.898366	0.000589945	0.975302	0.329813	1.17647	3.44251e-08
N69E V74E R78H L89C V196P	1	0.711843	0.0543136	8.17362e-39	0.682356	7.80623e-58	1.44499	8.5952e-17	1.4742	5.6758e-09	0.864172	1.08949e-05
N69E N81S L89T V196P	1	0.709529	0.0489763	2.12746e-60	0.879382	1.81782e-15	0.697078	3.99193e-44	0.578999	1.44721e-67	1.47118	4.42899e-24
N69E A122H V196P	1	0.709383	0.0591541	1.63392e-179	0.879286	2.89679e-26	0.655565	6.42824e-95	0.979052	0.0287333	1.5131	5.40274e-62
N69E V74W R78H L89C A122D	1	0.70897	0.0717	2.10947e-77	0.682437	3.38209e-104	0.763849	1.49122e-30	0.795258	2.01053e-40	0.756522	2.47637e-20
V74W N81S L89C A122H V196P	1	0.708884	0.0396552	5.58758e-48	0.887469	1.46209e-08	0.952804	0.549632	0.897774	0.00293645	1.38767	4.61669e-33
N69E N81S A122D V196P	1	0.708301	0.0566098	9.39303e-65	0.831959	6.57546e-18	0.82483	6.21223e-09	0.606562	8.72479e-25	1.15825	0.0242291
V74W R78H N81S	1	0.708197	0.0845059	4.8542e-233	0.733322	3.95427e-167	1.06003	0.00658049	0.839817	1.58921e-42	1.04527	9.91115e-08
Y63L L89G V196P	1	0.707818	0.0815073	2.05327e-55	0.703828	4.14638e-79	0.888373	0.000405909	0.932003	0.0417438	0.927231	0.0049493
N69E L89A	1	0.707324	0.0861429	0	0.828805	5.52757e-97	0.756931	2.89612e-255	0.804343	2.56109e-133	1.32549	1.0569e-106
Y63L N69E V74E R78H N81S L89C	1	0.707316	0.0757444	2.90636e-59	0.670923	1.82535e-57	1.08767	0.0221275	0.920099	0.0390002	0.781439	2.33254e-08
Y63L N69E N81S A122D	1	0.70714	0.0658968	1.78205e-112	0.708429	4.234e-102	1.19714	2.28585e-19	1.02455	0.0391204	0.835996	6.56609e-15
Y63L N69E N81S L89T A122D	1	0.707009	0.0734687	1.32817e-34	0.89307	7.63709e-07	0.602656	2.46309e-19	0.619761	9.0773e-17	1.13742	0.00389278
N69E L89G	1	0.706715	0.0714719	3.38481e-234	0.870324	3.98498e-46	0.625445	2.09406e-307	0.694027	1.80858e-161	1.34065	8.07452e-59
N69E V74E N81S A122D	1	0.706305	0.0630962	1.18389e-41	0.610869	3.52385e-74	1.45136	4.36436e-16	1.36795	1.89471e-11	0.643643	2.21892e-12
N69E N81S L89C A122D V196P	1	0.706103	0.0480864	1.19108e-221	0.775789	2.0021e-88	0.810512	1.03661e-21	0.94475	0.000121336	1.26656	8.15126e-51
R78H N81S L89C A122H V196P	1	0.705797	0.0562281	3.7497e-300	0.647726	6.35646e-277	1.34822	2.64828e-67	1.27179	8.42703e-37	0.675802	1.71738e-147
Y63L N69E N81S L89G A122D	1	0.70307	0.0752897	4.00724e-207	0.765203	5.28261e-109	0.657229	1.08657e-116	0.833427	4.01507e-16	1.1623	8.72069e-13
R78H L89A A122D	1	0.701691	0.0713963	0	0.711806	6.47985e-289	0.875514	1.86632e-27	0.951586	0.264242	0.927258	3.5504e-06
N69E V74E N81S L89T V196P	1	0.70135	0.083977	7.21167e-74	0.929671	0.000254927	0.588434	2.60343e-34	0.646635	3.50001e-33	1.89964	2.50465e-70
V74E R78H A122D	1	0.701332	0.0584827	1.93175e-21	0.541241	5.8385e-75	1.1135	0.00153571	1.24606	0.00133684	0.515792	3.76479e-17
Y63L N81S L89A A122D	1	0.700957	0.045962	3.73336e-75	0.716896	1.768e-50	0.70078	2.07671e-24	0.62102	2.0932e-28	0.940117	0.000736864
N81S L89T A122D	1	0.700538	0.072576	0	0.805373	4.60256e-221	0.863843	2.91919e-43	0.719887	1.11065e-183	1.19295	6.41461e-32
Y63L N69E V74W N81S L89C A122H V196P	1	0.699617	0.0391368	1.53376e-59	0.819481	1.47629e-28	1.28157	1.08291e-05	1.15385	0.0969092	1.17309	1.31075e-10
Y63L L89T	1	0.699308	0.0527091	4.14396e-212	0.753083	3.98375e-133	0.718425	6.60031e-78	0.542291	1.89486e-223	1.35037	2.62981e-67
Y63L V74E N81S L89C A122D	1	0.699013	0.0476035	1.47102e-126	0.749621	6.0066e-73	1.0396	0.070758	1.37781	3.37191e-29	0.972046	0.402424
N69E V74W R78H L89C V196P	1	0.697994	0.0539494	1.61322e-68	0.625849	2.32867e-72	0.70776	4.44595e-14	1.45573	1.69606e-18	0.864856	2.01978e-09
N81S A122D	1	0.696766	0.0649301	0	0.857236	2.36514e-49	1.12831	6.66149e-29	1.36316	6.55255e-72	1.43189	4.32432e-64
V74E N81S L89A	1	0.696344	0.0495638	0	0.859729	5.78088e-71	0.73948	5.7397e-108	0.894473	1.55889e-23	1.56964	1.2172e-292
Y63L N69E N81S A122D V196P	1	0.695569	0.0565951	1.03851e-62	0.731879	7.6714e-32	0.784882	3.72984e-07	0.887914	0.000338694	0.985313	0.688208
Y63L N69E R78H N81S L89C A122D V196P	1	0.695005	0.0507261	2.43184705959112e-313	0.725269	2.2926e-175	0.837718	4.5817e-31	1.01963	0.918842	1.08647	3.18738e-10
Y63L N81S L89G A122D	1	0.69448	0.0555542	1.16301e-111	0.703321	2.4857e-79	0.827522	1.45828e-11	0.923391	0.000113275	0.880646	2.11366e-11
V74E R78H N81S L89C A122H V196P	1	0.693802	0.0439429	2.68781e-146	0.751662	4.04661e-86	0.852559	2.94603e-09	0.998858	0.914671	1.1035	0.00483922
N69E V74E R78H N81S	1	0.690408	0.0956883	1.24944e-117	0.643379	3.87755e-198	0.969697	0.137085	0.806303	2.91329e-10	0.903543	0.0673622
Y63L N69E V74E L89C	1	0.690179	0.0706112	0	0.763784	2.86806e-138	1.29124	7.57462e-47	1.1857	1.30736e-33	1.24418	2.4039e-35
N69E V74E L89G A122D V196P	1	0.689278	0.0628812	1.58532e-25	0.617681	3.55282e-40	0.701268	5.46784e-10	0.752124	7.4519e-06	0.739298	2.06389e-10
Y63L N69E L89A A122H V196P	1	0.689103	0.0525785	6.27487e-15	0.80616	1.65992e-09	0.421392	5.07127e-17	0.564392	2.02632e-12	1.195	0.458612
V74E N81S L89T	1	0.686594	0.0730882	4.05645e-282	0.716942	2.73469e-196	0.756866	2.30627e-68	0.671942	7.99631e-149	0.921757	0.000146878
N69E V74W A122D	1	0.68626	0.0572258	1.78722e-92	0.798831	3.71392e-37	0.714205	6.38671e-28	0.915857	0.000983929	1.0141	0.634069
Y63L V74W L89C A122D V196P	1	0.686103	0.0447875	6.60897e-14	0.69131	1.34949e-17	0.731172	0.00577402	0.676052	0.00011971	0.705538	2.04008e-07
V74W R78H N81S A122H	1	0.685764	0.0709292	2.53701e-273	0.79289	5.45424e-123	1.1715	5.13077e-27	0.915845	7.74074e-08	1.14194	1.50126e-15
Y63L V74E R78H	1	0.684244	0.0819288	2.91667e-20	0.622227	2.27745e-29	1.65962	4.64902e-07	0.728024	0.00272629	0.702913	7.85712e-07
N69E V74W R78H N81S L89T A122D V196P	1	0.684208	0.0462229	6.73375e-14	0.826301	4.31362e-09	0.631522	1.97672e-07	0.847934	0.0601685	1.28903	0.0870955
Y63L V74W N81S L89C A122H	1	0.6841	0.046588	1.29755e-154	0.672273	9.76548e-125	1.05241	0.0183807	1.10785	0.000605723	0.840472	8.5971e-21
N69E V74E A122D V196P	1	0.683658	0.0466976	6.36067e-44	0.775315	1.10827e-21	0.840803	0.146514	0.958096	0.0352878	1.0612	0.0373516
V74W R78H A122D	1	0.681589	0.0587726	1.53171e-235	0.662766	1.50696e-230	1.13939	9.10845e-17	0.905765	2.67825e-12	0.796309	1.80024e-35
V74E R78H N81S L89C A122D	1	0.681327	0.0463991	3.09501e-186	0.748777	9.23068e-94	0.988648	0.0785305	1.37231	3.05203e-51	1.02531	3.40798e-05
N69E L89C A122H	1	0.680828	0.0693821	8.85831e-118	0.706263	1.30767e-113	1.14317	4.17376e-08	1.19419	1.27538e-05	1.042	0.413144
N69E L89G A122H V196P	1	0.68062	0.0610536	1.84019e-32	0.882836	3.65931e-05	0.568424	1.17313e-13	0.858499	0.0160527	1.54473	4.75413e-11
R78H L89T A122D	1	0.680568	0.0939101	9.48116e-191	0.778672	5.1778e-102	0.756359	1.88387e-32	0.742806	2.43398e-38	1.36612	1.33009e-48
Y63L V74W N81S L89C V196P	1	0.679161	0.0681891	3.63452e-90	0.826825	3.00208e-34	0.998815	0.440682	1.37773	1.08302e-08	1.1993	2.00287e-07
Y63L V74E L89C A122D	1	0.677543	0.0534293	7.06261e-65	0.640739	1.96498e-63	0.883442	0.0052518	1.87727	3.40422e-57	0.671568	7.95731e-31
V74W R78H L89G A122H	1	0.677158	0.0554865	3.94382e-35	0.904828	5.66635e-05	0.515948	0.000300477	0.39559	1.12364e-35	1.38431	5.13333e-15
N69E V74W L89T V196P	1	0.676006	0.0850223	9.20065e-19	0.658329	2.68508e-25	0.611097	0.000580947	0.707449	7.03224e-05	0.927991	0.577975
Y63L N69E V74E L89C V196P	1	0.675069	0.079709	2.90319e-170	0.658572	1.39394e-135	0.979376	0.0383197	0.879985	3.8586e-08	0.876103	1.97115e-15
N69E V74E L89A A122H V196P	1	0.67416	0.0776316	9.20913e-52	0.733717	1.15165e-50	0.80316	2.7043e-07	0.7975	2.82333e-13	1.32696	5.57254e-11
Y63L N69E V74W N81S L89C V196P	1	0.673863	0.0458908	6.06366e-169	0.738123	1.45849e-86	0.801314	5.64279e-14	1.24795	2.84381e-11	1.0737	0.00169405
N69E V74E N81S L89C A122H V196P	1	0.673761	0.0426735	9.59529e-28	0.575348	1.36269e-57	1.01042	0.650169	1.06245	0.95885	0.594498	5.42289e-30
V74E L89C A122H	1	0.672795	0.0574867	1.30535e-76	0.714813	1.64025e-50	1.01261	0.210986	0.816103	2.1698e-11	1.00193	0.651432
N69E N81S L89C V196P	1	0.672417	0.0457923	5.28687e-139	0.710646	7.89962e-94	0.993976	0.904016	1.19489	8.07811e-11	0.973266	0.0182325
Y63L N81S A122H V196P	1	0.67122	0.0881777	2.15047e-55	0.600752	1.69103e-90	1.12844	0.00102288	1.15028	1.50996e-07	0.887743	0.447878
N69E L89A A122D	1	0.670723	0.0682454	0	0.69517	1.00828e-223	0.776987	8.8975e-65	0.609376	2.36279e-203	0.939288	1.05026e-05
N69E R78H L89C V196P	1	0.669452	0.0808895	2.32671e-235	0.623701	9.64903e-188	0.796987	6.56529e-12	1.09949	4.19903e-06	0.97297	0.108439
N69E R78H N81S L89C A122H V196P	1	0.668503	0.0532571	0	0.614986	0	1.30447	4.83124e-49	1.17139	3.41041e-15	0.647246	2.15486e-173
N69E V74E N81S L89C A122D	1	0.667653	0.0635998	1.52735e-60	0.804363	1.6855e-18	0.619671	2.07366e-14	0.602848	2.45724e-19	1.19732	0.0114055
N69E R78H L89A A122D	1	0.6676	0.0650944	2.11908e-52	0.750962	2.52482e-29	0.634719	1.10495e-14	1.15345	0.000241168	0.907926	0.0250457
R78H N81S	1	0.667201	0.0665772	3.33159e-84	1.02786	0.0604055	0.882994	3.90116e-09	0.843203	0.00834463	1.45701	3.68513e-30
Y63L V74W R78H N81S L89C A122H	1	0.666279	0.0678994	2.55549e-87	0.701145	1.94734e-71	1.05327	0.762478	0.943804	0.712827	0.947334	0.220745
N81S L89C	1	0.66617	0.0453669	0	0.791057	1.02922e-98	1.04337	0.127713	0.96659	0.0141919	1.43475	4.67732e-162
Y63L V74E R78H V196P	1	0.665834	0.0513912	9.07855e-28	0.593696	1.23829e-35	1.14511	0.000465046	1.09335	0.0467339	0.939798	0.186854
V74W R78H N81S A122D	1	0.665827	0.0573445	8.82612e-98	0.640973	4.17798e-77	1.108	0.000813179	1.10743	0.0658803	0.964111	0.0185733
Y63L V74W N81S L89T	1	0.665456	0.0603652	2.59348e-43	0.521889	2.85687e-73	1.0337	0.63279	1.115	0.00973341	0.631102	3.74779e-24
V74E L89C A122D V196P	1	0.664033	0.0442291	8.05017e-74	0.724023	2.02649e-48	1.12762	0.107241	1.22809	9.46046e-09	1.11314	0.0117151
N69E V74W L89C A122D V196P	1	0.663209	0.0763706	2.96544e-261	0.790177	1.65356e-147	1.03071	0.0182572	1.01445	0.702494	1.42797	3.99265e-66
Y63L N69E V74E N81S L89G	1	0.662211	0.041942	6.75751e-27	0.645526	4.89182e-29	0.911242	0.0767557	1.26402	0.00202158	0.753636	1.05791e-06
R78H L89G A122D	1	0.661732	0.0600274	2.42983e-205	0.661093	2.1522e-170	0.948435	0.00777978	0.977172	0.2853	0.828774	1.78074e-16
Y63L N69E V74W L89G A122D V196P	1	0.661043	0.0592974	6.77182e-18	0.851213	3.96975e-05	0.499614	1.13886e-17	0.813732	0.00249437	1.17386	0.0232787
Y63L V74W L89G A122H	1	0.660666	0.0615661	9.28206e-15	0.725494	2.03719e-17	1.16185	0.00680296	0.717567	4.18416e-05	0.778464	0.00158066
Y63L V74E R78H N81S L89C	1	0.660456	0.049261	2.35463e-169	0.625897	8.8655e-141	0.906007	0.132411	1.01698	0.460405	0.761317	3.29446e-16
N81S L89A A122D	1	0.659918	0.0748716	1.26275e-210	0.785932	7.9733e-93	0.821335	1.91528e-18	0.747737	1.0534e-28	1.33766	1.6003e-40
Y63L L89T A122H	1	0.659086	0.0496774	2.64035e-200	0.673232	5.19554e-181	0.835995	2.63742e-07	0.625267	1.12136e-98	1.1871	1.02005e-20
V74W A122H V196P	1	0.658019	0.050788	1.64605e-170	0.716019	1.23482e-121	1.01062	0.480898	1.33456	3.00713e-32	1.10136	0.000680541
R78H N81S L89G A122D V196P	1	0.657831	0.0681063	1.4035e-286	0.720238	9.33008e-169	0.776792	1.25348e-30	0.911069	6.2706e-05	1.03769	0.882535
N69E V74E R78H A122H V196P	1	0.657541	0.0507511	3.60017e-185	0.775178	1.58139e-72	1.21868	2.18488e-12	1.47546	1.71699e-41	1.36544	1.57227e-33
N69E V74W N81S L89C A122H V196P	1	0.657376	0.0367738	5.10532e-135	0.909053	5.88011e-13	1.0268	0.403898	0.856613	0.000118457	2.07759	2.50723e-149
N81S L89G V196P	1	0.65644	0.0702898	4.63727e-196	0.729068	6.00578e-105	0.714413	1.0932e-32	0.858626	2.12208e-17	1.06015	0.461667
Y63L N69E V74W R78H A122H V196P	1	0.656333	0.0547303	5.76806e-78	0.657179	2.09515e-59	0.98885	0.873967	1.15229	4.19839e-05	0.93335	0.00673506
Y63L L89G A122H V196P	1	0.655918	0.0588377	1.92734e-79	0.681358	7.25361e-49	1.10346	0.14648	0.857019	0.000268323	0.922859	0.0391003
R78H L89A A122D V196P	1	0.655892	0.0601842	5.15786e-267	0.62882	5.47479e-186	0.823708	5.90711e-31	1.36704	1.01821e-29	1.00453	0.0626109
V74E L89G V196P	1	0.655009	0.0436281	1.50901e-30	0.706871	1.02557e-17	0.796774	6.72642e-05	0.912711	0.177758	1.08548	0.0854372
N69E V74W R78H N81S L89T A122H	1	0.654783	0.0523325	7.53306e-159	0.777095	5.48342e-38	1.14208	4.68156e-07	0.974687	0.314693	1.24928	8.4094e-25
V74W L89G A122H V196P	1	0.654651	0.0783854	9.45975e-64	0.796659	5.27519e-28	0.819848	1.50444e-06	0.600769	2.73935e-24	1.17652	5.87741e-07
Y63L N69E V74W A122D V196P	1	0.653622	0.0504487	1.07342e-40	0.641022	7.45414e-51	1.18086	0.00584718	0.857217	0.13521	0.927166	0.162942
N69E V74W R78H N81S L89C	1	0.653504	0.0665976	9.37238e-68	0.737096	3.98247e-28	0.773945	0.000156333	0.817431	2.1948e-06	0.97941	0.903395
Y63L N69E L89C V196P	1	0.653425	0.0789529	4.02712e-241	0.643022	2.73352e-195	0.953162	0.0498546	0.747497	3.07279e-65	0.892794	1.24749e-13
L89G A122H	1	0.653327	0.0583635	1.71077e-157	0.795073	1.6866e-41	0.768097	7.80792e-08	0.744908	1.14079e-22	1.39163	1.12919e-17
Y63L V74W N81S V196P	1	0.652853	0.0739365	4.84835e-150	0.661355	1.77396e-193	1.09502	0.0378456	1.16102	8.95337e-10	0.945214	0.00387087
N69E V74E R78H L89C A122H V196P	1	0.652642	0.0400487	2.88539e-18	0.650413	4.94766e-22	0.805811	0.183564	1.13313	0.118006	0.929017	0.453726
N69E V74E L89C A122D	1	0.652564	0.0602668	1.01609e-199	0.856831	2.7411e-37	1.06086	0.000864871	0.81364	8.09348e-33	1.45779	9.40991e-67
V74W L89G A122D	1	0.652188	0.0534404	6.21581e-74	0.772151	1.78528e-19	0.811898	0.247016	0.945436	0.0400382	1.27064	5.64422e-11
Y63L R78H A122H	1	0.651648	0.0594483	5.19728e-165	0.611221	2.18731e-184	1.20839	7.78829e-23	1.20049	5.55644e-20	0.829578	1.16447e-15
Y63L N69E N81S L89G A122H	1	0.65048	0.036388	4.53613e-55	0.814098	4.85884e-19	1.06872	0.723771	0.830473	0.0158552	1.40243	4.23569e-32
N69E V74E R78H N81S L89C A122H V196P	1	0.649646	0.0737062	2.66327e-59	0.760371	1.9359e-43	0.864518	0.00120584	0.892969	0.0106902	1.18746	5.07074e-05
V74W R78H N81S L89G A122H	1	0.648306	0.0410613	3.26421e-24	0.628434	2.61779e-27	0.468523	1.80401e-10	1.05688	0.889527	0.867915	0.000504394
N69E L89G V196P	1	0.647848	0.0431511	3.2858e-66	0.703373	1.00113e-42	1.05756	0.43202	1.40239	6.26017e-17	1.11497	0.000521574
Y63L R78H N81S L89T A122D V196P	1	0.647115	0.0691342	7.37352e-231	0.728916	1.05683e-149	1.00184	0.731388	1.03128	0.203976	1.19932	9.26161e-15
Y63L N69E V74E R78H L89A A122H V196P	1	0.645883	0.0680774	3.70979e-67	0.892864	5.06848e-06	0.698168	1.2754e-31	0.71001	1.5162e-15	1.22802	1.49967e-05
Y63L N69E V74E N81S L89C	1	0.644136	0.0910036	0	0.565734	0	0.898942	8.59416e-28	1.07494	1.211e-09	0.693798	2.24549e-87
V74W R78H N81S L89T A122H	1	0.644112	0.0444608	1.40183e-147	0.729037	4.88276e-84	0.976625	0.1921	1.3144	8.22976e-15	1.05805	0.0459828
Y63L N69E V74E N81S L89T A122H V196P	1	0.643988	0.0673148	5.66466e-19	0.556031	1.75813e-53	0.949517	0.910799	1.16392	0.500823	0.659116	5.98135e-07
V74E R78H L89C A122H	1	0.643175	0.0630323	8.91902e-106	0.634479	3.23865e-92	0.887898	1.30733e-08	0.697944	1.64466e-53	0.997119	0.0752847
N69E L89T V196P	1	0.642222	0.0475311	0	0.762381	1.28956e-209	0.83315	1.3344e-58	0.733145	1.02703e-131	1.66371	3.26361e-264
V74E N81S L89G	1	0.642091	0.0511529	5.019e-159	0.68534	1.25607e-92	0.702136	4.02744e-27	0.590111	6.9342e-65	0.87498	1.99153e-05
V74E L89A V196P	1	0.642	0.0513562	0	0.665454	1.25629e-212	0.778396	1.32365e-29	1.21426	5.42086e-20	0.959243	0.00285385
Y63L N69E R78H V196P	1	0.641223	0.064531	4.61434e-60	0.806744	1.38193e-25	0.971021	0.980806	0.872228	0.000103704	0.989168	0.587781
N69E R78H L89A A122D V196P	1	0.640694	0.0655485	0	0.818704	1.88417e-66	0.92223	1.18879e-08	1.13662	5.70316e-22	1.61695	8.91037e-130
N69E R78H N81S L89T A122D	1	0.640543	0.0581052	0	0.728755	2.3849e-193	0.916001	6.55276e-24	1.30194	4.94359e-76	0.915709	8.30645e-08
V74W L89T	1	0.640469	0.072665	1.22723e-86	0.874009	4.05745e-14	0.572617	6.31916e-43	0.597078	3.31464e-25	1.76688	8.19911e-50
N69E V74E N81S	1	0.640373	0.068414	1.81846e-137	0.733704	6.51903e-74	1.07222	0.00279283	1.03424	0.182254	0.971158	0.0685091
Y63L V74W R78H N81S V196P	1	0.637848	0.0518987	3.46412e-84	0.707227	1.51704e-51	1.12457	0.000162449	0.876481	0.0129751	1.0379	0.456473
N69E N81S L89T A122D	1	0.637551	0.0636186	7.96089e-52	0.917455	5.42886e-05	0.696093	6.14467e-15	0.597056	4.18052e-10	1.23454	1.87108e-07
Y63L V74W R78H N81S L89C A122D V196P	1	0.637202	0.0507634	2.1914e-126	0.562257	1.6529e-136	1.07716	0.4056	0.782812	3.68646e-09	0.594142	1.29715e-52
N69E V74E R78H L89C	1	0.637142	0.065185	0	0.730989	4.57935e-217	1.11687	2.00839e-09	0.972168	0.706498	1.20557	6.56723e-16
Y63L N69E V74E	1	0.637112	0.0588562	1.89679e-95	0.643182	8.7169e-85	1.51932	1.15087e-51	1.50811	9.40357e-25	0.713179	0.00134919
Y63L R78H N81S L89C	1	0.637037	0.0641098	6.46142e-123	0.87519	1.69382e-14	0.734271	4.5385e-19	1.10882	0.000499965	1.3082	1.04154e-24
Y63L R78H N81S L89G A122D V196P	1	0.63662	0.0659103	7.81639e-42	0.600014	4.4442e-41	0.702028	0.00319621	0.79294	3.45984e-05	0.781435	1.54004e-06
N69E R78H L89G A122D	1	0.63661	0.052164	4.30426e-45	0.681227	3.8297e-26	0.530035	7.09716e-31	1.66413	1.47334e-08	0.934919	0.204018
Y63L N69E V74E N81S	1	0.635683	0.066803	3.10638e-105	0.579928	1.81702e-250	1.65278	4.8702e-82	1.45175	3.48645e-28	0.655674	3.73239e-07
Y63L N81S A122H	1	0.634999	0.0656785	1.37792e-69	0.665801	2.0413e-61	1.30091	9.88669e-18	0.965522	0.26028	0.743364	7.66757e-15
Y63L N69E N81S L89A A122D V196P	1	0.632683	0.0414853	1.41333e-121	0.688554	6.84465e-65	0.767805	2.55319e-17	0.553177	1.80758e-39	1.2616	4.08264e-13
Y63L R78H N81S L89T V196P	1	0.631362	0.0435808	2.75733e-28	0.680335	6.86571e-24	0.751786	2.79201e-08	0.889755	0.515245	1.05447	0.932346
Y63L V74W R78H N81S	1	0.631277	0.071493	7.07558e-39	0.566224	8.80027e-57	1.18602	8.42782e-05	1.48228	5.53452e-10	0.888003	0.0786931
N69E V74W R78H N81S A122H	1	0.630713	0.0411718	2.5412e-31	0.647549	1.27892e-36	1.21106	0.00023531	1.3838	6.97444e-06	0.934663	0.27265
N69E N81S A122D	1	0.63071	0.0587745	7.27719e-164	0.755653	3.54412e-55	1.1272	0.000287943	1.0147	0.711552	1.11096	0.00746703
Y63L V74E N81S L89C	1	0.630424	0.0460126	0	0.66504	0	0.982516	0.27033	0.985052	0.977882	1.02495	3.78972e-05
Y63L R78H N81S A122D	1	0.630161	0.0504091	5.11712e-205	0.60418	9.04452e-213	1.44287	7.53692e-69	1.39227	1.86004e-37	0.758968	2.53128e-32
Y63L N69E V74W N81S V196P	1	0.630111	0.0542685	6.9256e-97	0.55487	1.23858e-126	1.70153	6.27081e-58	1.30056	7.79178e-16	0.78091	4.96726e-14
V74E R78H A122H	1	0.629293	0.0564494	4.94422e-122	0.75999	2.95537e-34	1.08879	0.000614637	1.23282	4.65228e-16	1.31427	3.28032e-14
N81S A122D V196P	1	0.628984	0.0502706	3.15807e-38	0.657596	3.74996e-36	0.905136	0.0936559	0.503985	2.20729e-12	0.841123	0.000164951
V74W L89C A122D V196P	1	0.628286	0.0418482	4.91829e-80	0.706137	7.37585e-61	1.05287	0.306924	1.06191	0.00643969	1.09148	0.0407744
Y63L N69E L89A A122H	1	0.62807	0.0693297	0	0.704396	4.87296e-210	0.864425	3.91747e-28	1.0328	2.60838e-05	1.07249	0.422598
Y63L V74W R78H L89C A122H V196P	1	0.628057	0.0723226	2.33492e-65	0.672512	8.23563e-69	0.925182	0.561515	1.75789	1.43972e-26	0.911139	0.00180055
Y63L N69E V74E N81S L89T	1	0.627992	0.071121	2.66396e-282	0.765897	2.64341e-119	0.765806	2.90838e-30	1.00706	0.00284993	1.30776	8.4964e-25
N69E V74E R78H N81S L89C	1	0.627801	0.0672293	2.08139e-274	0.718809	1.24771e-130	0.898202	0.00484109	1.05302	0.313927	1.03707	0.561382
N81S L89C A122D V196P	1	0.627098	0.0499585	2.44699e-135	0.573778	9.601e-114	1.10522	3.05743e-05	1.09611	0.650225	0.706828	3.75567e-25
Y63L L89G	1	0.626727	0.0736422	2.61189e-45	0.692574	1.8197e-36	0.833812	0.340745	0.402179	1.6323e-34	1.20975	0.00905843
Y63L N81S L89A A122H	1	0.626632	0.0432542	2.27385e-70	0.650885	2.56485e-73	0.980121	0.414733	1.60566	2.33667e-21	0.909757	3.35753e-06
V74E R78H L89C A122D	1	0.625564	0.0613064	1.03564e-150	0.566911	2.4083e-264	0.881371	8.78201e-12	0.990645	0.50657	0.652333	6.54136e-56
N69E V74W R78H A122D	1	0.624937	0.0748276	6.64801e-118	0.706743	6.92962e-77	1.49456	8.5466e-24	0.965306	0.331757	1.15969	1.13874e-06
V74W R78H N81S L89T A122H V196P	1	0.624105	0.0922533	2.75747e-189	0.811977	4.65153e-125	0.934884	0.228586	0.994471	0.00209708	1.61272	1.35368e-99
Y63L N69E V74W L89C	1	0.622592	0.0607059	3.58782e-85	0.649781	5.45148e-72	1.18652	0.000308543	1.61632	3.16515e-23	0.803873	6.55221e-13
Y63L N69E R78H L89C V196P	1	0.622278	0.0734757	6.0066e-177	0.579337	5.79129e-187	0.918842	0.00153643	0.744093	2.24309e-26	0.819067	7.8918e-17
N69E V74E R78H N81S A122H V196P	1	0.621858	0.0644247	1.76356e-135	0.600098	1.12055e-140	0.685444	4.98981e-54	0.892555	4.8414e-06	0.757773	2.27712e-26
N69E V74E L89G A122H	1	0.621202	0.0535012	8.3801e-32	0.648484	7.84854e-36	0.869194	0.00840699	0.771025	1.30817e-06	0.937395	0.00454314
N69E R78H N81S A122H V196P	1	0.620873	0.0750197	0	0.686227	1.24491e-270	1.04522	0.00623637	1.0421	4.20495e-05	0.998612	0.498513
Y63L V74E A122D V196P	1	0.620192	0.0534784	2.71994e-116	0.579722	3.18433e-153	1.17219	1.8307e-07	1.15593	7.48899e-08	0.716183	5.55748e-30
Y63L V74W L89C A122D	1	0.620068	0.0572657	1.82367e-54	0.729512	1.40351e-36	0.704533	1.81644e-22	0.71397	3.48677e-12	1.21851	3.56687e-05
Y63L R78H	1	0.618823	0.0650312	4.298e-262	0.612934	1.14857e-236	0.849914	1.01206e-12	0.83958	1.11057e-07	0.741471	2.36748e-35
Y63L L89T A122H V196P	1	0.617954	0.0701105	6.1315e-58	0.785007	8.56153e-29	0.734958	9.38355e-12	0.589593	4.50512e-21	1.559	1.99121e-17
Y63L N69E N81S L89T A122H V196P	1	0.617665	0.04032	6.88492e-21	0.64158	6.61162e-28	0.831174	0.00487228	1.17949	0.000668727	0.718923	4.33126e-05
V74E A122H V196P	1	0.617428	0.0532401	6.84373e-168	0.644583	9.88952e-114	0.991793	0.384966	1.38987	2.03278e-23	0.897858	3.68099e-06
V74W N81S	1	0.617182	0.0698966	2.46319e-233	0.700476	5.23792e-176	1.08289	0.00294911	0.990607	9.08348e-15	1.11196	8.59302e-05
Y63L L89A A122H V196P	1	0.616839	0.0728334	0	0.606335	3.10029e-303	0.738485	5.97853e-71	0.784302	8.40716e-31	0.98397	0.576252
N69E V74E L89G A122H V196P	1	0.616795	0.0569793	7.684e-102	0.676357	9.03249e-73	0.757545	7.76364e-13	0.976801	0.607032	1.00311	0.528384
N81S L89G A122D	1	0.616615	0.0660315	2.12482e-117	0.687456	1.57834e-68	0.718979	1.23569e-30	0.417703	6.4539e-112	1.25058	4.93855e-06
V74W R78H L89C	1	0.61617	0.0569057	1.38509e-298	0.769548	1.03846e-100	0.928261	2.59805e-06	0.988297	0.912077	1.44151	6.56223e-86
N69E N81S L89C A122H	1	0.615855	0.0647193	9.04688e-58	0.512366	9.40832e-126	1.30553	0.11496	1.74873	5.87992e-21	0.873539	7.29711e-19
Y63L V74W L89G A122H V196P	1	0.615377	0.0561393	2.99376e-118	0.609478	1.02928e-145	0.910264	0.00460165	0.948285	0.00613244	0.865896	9.06673e-12
V74W R78H N81S L89T A122D V196P	1	0.612813	0.0633838	3.69222e-303	0.757442	1.25468e-102	0.954412	0.842675	0.817289	3.03878e-18	1.39827	4.06741e-64
Y63L V74E N81S L89C A122H V196P	1	0.612798	0.0388123	1.82941e-31	0.571717	1.06977e-32	1.03896	0.887754	0.83886	0.0349896	1.01986	0.0178614
N69E N81S A122H	1	0.611625	0.0489263	0	0.654687	8.86986e-288	1.43919	2.28218e-122	2.28741	1.3466253243049e-319	1.11837	5.55473e-10
V74W A122D	1	0.611623	0.051002	3.63285e-154	0.740344	4.07481e-62	0.848555	1.00478e-05	0.763732	2.34722e-21	1.2381	1.0464e-08
N69E V74W L89T A122H V196P	1	0.611212	0.0449232	3.50417e-189	0.737946	3.04463e-67	0.692001	1.89156e-61	0.62965	8.40328e-57	1.37141	6.3555e-32
Y63L V74W L89G A122D	1	0.610061	0.0525416	2.48042e-47	0.68057	1.09603e-33	0.84825	0.00938974	0.670454	1.03705e-08	1.08915	0.962099
R78H L89G	1	0.609753	0.0616659	0	0.701814	1.23813e-270	0.823209	2.42376e-46	1.56104	2.94001e-141	1.00635	0.349474
N69E V74W A122H	1	0.60799	0.0590642	3.03957e-268	0.84434	4.24571e-44	0.766441	8.41691e-21	0.780421	4.72107e-28	1.78412	3.50334e-52
Y63L N69E L89A V196P	1	0.607944	0.0618577	9.88131291682493e-324	0.654683	1.59245e-250	0.767921	1.43708e-72	0.633993	2.46639e-88	0.848995	1.9945e-13
Y63L N81S L89T A122D	1	0.607913	0.0734538	0	0.713755	1.12426e-238	0.776237	3.25405e-77	0.910762	1.09564e-07	1.17747	7.38192e-25
Y63L R78H N81S V196P	1	0.607656	0.0631444	1.09016e-42	0.746491	2.03892e-31	1.10297	0.58622	1.37196	1.45201e-05	0.816397	0.000306851
Y63L V74E R78H N81S	1	0.607652	0.0842186	2.60069e-39	0.466474	4.9304e-50	1.69195	0.0275742	1.55482	3.82822e-13	0.75236	0.00629847
Y63L R78H N81S L89T A122D	1	0.607403	0.0717193	0	0.667237	2.79485e-182	0.981482	0.19463	1.00461	0.468938	1.14393	4.60786e-07
Y63L N69E L89G	1	0.606798	0.061367	4.31243e-120	0.644696	7.10919e-120	0.730507	1.62436e-28	0.921265	0.038032	0.829586	7.87837e-15
N69E L89A A122H	1	0.606142	0.0725771	1.21487e-71	0.729376	1.32745e-51	0.93565	0.0377006	0.772732	2.55837e-06	1.54471	2.64057e-24
Y63L R78H V196P	1	0.605781	0.0610587	1.81484e-118	0.657211	1.52745e-89	0.810057	7.06689e-12	0.579557	6.19647e-45	0.840238	1.33835e-07
Y63L N69E V74W L89C A122H	1	0.604174	0.0557979	3.6951e-110	0.74676	2.95864e-61	0.758249	1.51804e-29	0.697462	1.88989e-24	1.51475	2.00593e-32
Y63L R78H N81S L89A A122D V196P	1	0.604017	0.0437213	2.69979e-49	0.61829	2.54284e-35	0.684247	7.43461e-10	1.25157	0.073791	1.14781	0.184134
N69E V74E N81S L89T	1	0.603521	0.064245	0	0.66165	7.47479e-193	0.636481	1.2523e-101	0.82493	1.10859e-25	0.95919	0.029538
Y63L V74W N81S L89T A122H	1	0.603512	0.0416584	9.63268e-34	0.676518	9.7818e-25	0.778851	0.000176759	1.19135	0.00831522	0.94697	0.0855745
Y63L N69E N81S L89A A122D	1	0.603293	0.0427298	3.17733e-145	0.649813	2.90203e-98	0.867241	0.000410953	0.811442	1.1185e-06	0.959129	0.00681215
V74E N81S L89C A122H	1	0.60302	0.0449771	1.07212e-296	0.672814	7.25096e-151	1.04465	0.0199356	1.16718	4.43891e-08	1.33904	3.94086e-26
Y63L N69E N81S L89G A122D V196P	1	0.602545	0.0645188	8.66951e-167	0.673782	1.71327e-114	0.741314	3.77016e-21	0.657057	2.93536e-58	0.960651	0.0115678
Y63L N69E V74E R78H N81S L89C A122H	1	0.602086	0.0449074	8.7351e-137	0.649259	3.27463e-82	0.905698	0.00125604	1.10443	0.458945	1.15177	0.0109482
Y63L V74W A122D V196P	1	0.601669	0.0830229	9.00087e-56	0.657517	1.42698e-49	0.670927	4.17753e-07	0.774317	1.08199e-05	1.21213	0.000758732
V74W R78H N81S L89T A122D	1	0.601244	0.0624781	5.03946958758071e-322	0.876355	3.40891e-33	0.819921	1.32033e-14	1.01842	0.658631	1.76783	5.07547e-144
Y63L V74E N81S L89G A122H	1	0.600334	0.0331127	9.36335e-31	0.682503	1.52839e-22	0.904905	0.0253813	1.0641	0.227096	0.937079	0.529657
Y63L V74W R78H A122H V196P	1	0.599404	0.0516859	3.88346e-33	0.520763	1.4767e-63	1.25544	9.9189e-05	1.39199	4.07714e-10	0.522028	1.80771e-19
L89A A122D V196P	1	0.599325	0.0584373	0	0.84251	4.19063e-82	0.890329	5.13927e-21	1.03341	0.010531	1.51904	6.36948e-137
Y63L N81S L89G A122H	1	0.599112	0.0826701	4.59339e-193	0.761532	3.18776e-77	0.656356	7.47883e-30	0.654013	1.40295e-39	1.26395	1.84463e-21
Y63L V74W R78H N81S L89C	1	0.598938	0.0637052	9.77863e-97	0.781861	8.2754e-26	0.849468	1.62435e-06	0.939516	0.777751	1.34743	2.15043e-11
Y63L N69E V74W N81S A122H V196P	1	0.598836	0.0661028	3.50277e-245	0.634167	1.03041e-188	0.887998	2.13352e-09	1.01225	0.212205	0.784439	6.14971e-10
L89A A122H	1	0.598706	0.0610132	7.63365e-93	0.744315	2.49832e-39	0.664397	5.67382e-14	0.845673	0.000485163	1.22958	1.92361e-08
Y63L V74W A122D	1	0.597411	0.051514	4.37791e-66	0.586694	1.04553e-87	0.96168	0.795132	0.918673	0.00880292	0.781827	2.14385e-13
V74E L89A A122H V196P	1	0.597212	0.0687707	1.04964e-37	0.656958	8.77784e-39	1.08764	0.206956	0.89663	0.0445304	1.22991	0.0132077
V74E N81S L89G V196P	1	0.597085	0.0639401	1.56461e-297	0.717653	3.40567e-129	0.774698	5.01061e-42	0.665941	2.31747e-62	1.06762	0.00181834
Y63L N69E V74W L89C A122D	1	0.597017	0.0551369	2.02319e-63	0.77694	9.13197e-32	0.880189	1.21001e-05	1.06072	0.22718	1.48359	2.21734e-13
V74E R78H A122D V196P	1	0.597015	0.0514799	1.09842e-81	0.553065	3.72274e-131	1.20497	1.55437e-09	1.04854	0.000300688	0.671965	6.54515e-25
V74E R78H N81S L89C A122H	1	0.596941	0.0529541	1.99298e-156	0.701096	1.1913e-93	1.11236	0.0289227	1.14274	0.000325937	1.11527	0.0201866
R78H N81S L89A A122D	1	0.594748	0.0463682	0	0.662755	2.34263e-175	0.894064	1.60997e-10	0.842239	8.79125e-07	1.16992	4.61552e-14
N69E L89C A122H V196P	1	0.594371	0.043419	1.63131e-198	0.819887	4.52067e-37	0.639096	2.12259e-67	0.785743	4.27514e-23	1.85022	4.04063e-85
Y63L N69E N81S L89A V196P	1	0.593917	0.0463034	0	0.691052	2.2682e-167	0.711389	3.80935e-54	0.759903	2.70599e-35	1.30715	3.0202e-52
Y63L V74W N81S A122H	1	0.592725	0.0613061	7.86508e-107	0.690596	6.04284e-73	1.21967	3.54488e-11	1.01903	0.715466	1.01048	0.987326
Y63L V74E N81S A122D	1	0.592535	0.0529328	5.41864e-34	0.570531	6.57204e-56	1.74839	8.86013e-17	1.18664	0.000619063	0.719763	3.69518e-07
V74W L89C	1	0.59253	0.0580691	1.62736e-237	0.619472	1.21122e-166	0.828089	1.79341e-31	0.769066	1.58773e-40	1.02063	0.937369
Y63L N69E N81S L89T A122H	1	0.591482	0.0481261	1.10151e-72	0.6328	1.67327e-58	1.11502	0.00323077	0.992998	0.524614	1.02227	0.110601
Y63L N69E V74W A122H	1	0.590543	0.0545542	6.54267e-112	0.692883	7.48905e-53	1.29458	4.72802e-23	1.18112	1.25278e-05	1.02363	0.135266
L89C A122H	1	0.590443	0.0545297	0	0.781267	7.49939e-169	1.11626	1.60602e-12	1.26638	1.26977e-61	2.04922	0
N69E V74E L89C A122H V196P	1	0.59038	0.0431275	1.77343e-104	0.838609	3.00207e-26	0.547417	8.02091e-50	0.704014	8.30488e-14	1.62351	1.01329e-27
N69E R78H L89G A122H	1	0.59009	0.0523545	6.54878e-69	0.608529	1.40612e-63	1.1172	0.000722506	0.901961	0.0715655	0.959344	0.0259602
N69E V74E R78H N81S L89C V196P	1	0.588328	0.081182	1.56051e-88	0.613816	4.60297e-65	0.825877	5.33525e-05	1.08272	0.166572	1.08749	0.055547
N69E V74W R78H N81S L89A A122D	1	0.587492	0.0385221	1.04889e-40	0.620209	1.90511e-33	0.934356	0.126134	0.749153	0.000207917	1.01511	0.6741
Y63L R78H N81S L89G A122D	1	0.58698	0.0607709	8.07265e-65	0.689772	5.08346e-37	0.592231	6.83423e-22	0.661378	2.80547e-17	1.14792	0.219985
N81S L89A V196P	1	0.586338	0.0457125	0	0.694203	9.2006e-253	0.715426	3.80612e-77	0.798067	5.49875e-40	1.31248	2.314e-90
V74W R78H N81S L89G A122H V196P	1	0.586071	0.0609014	3.53056e-91	0.698206	1.73687e-73	0.949869	5.74073e-08	0.954435	1.35722e-06	1.28373	2.46001e-07
Y63L N69E V74W R78H N81S	1	0.584761	0.0673634	2.35784e-280	0.647252	1.05592e-229	1.15979	5.01061e-09	1.28562	5.77454e-29	1.03733	0.000273869
R78H L89T	1	0.583971	0.0440158	0	0.709912	0	0.778932	3.60742e-69	1.07595	4.20093e-06	1.49243	2.58877e-155
Y63L N69E L89T A122D V196P	1	0.583784	0.0554301	0	0.675571	0	0.789621	5.32044e-111	1.1739	8.85821e-32	1.47085	2.66459e-244
N69E L89A V196P	1	0.583415	0.0593618	0	0.67386	7.43589e-247	0.768238	1.04755e-53	0.729677	2.56342e-58	1.00792	0.825923
N81S L89C A122H	1	0.58319	0.0425651	0	0.618719	0	1.02978	4.46817e-05	1.85356	1.2717e-246	1.00831	0.600076
Y63L V74W R78H N81S A122H V196P	1	0.583117	0.0688517	1.4534e-306	0.560198	4.74074287376198e-316	1.33346	2.78795e-70	0.835987	3.46844e-14	0.766782	6.76039e-41
Y63L N69E V74E N81S V196P	1	0.582871	0.0520695	1.42125e-38	0.65552	6.14858e-41	1.43818	1.07558e-14	1.50211	2.76773e-10	1.01637	0.732401
N69E V74W R78H L89C	1	0.581638	0.045252	4.31421e-158	0.643414	8.60699e-114	1.33673	4.13035e-12	1.69323	1.54281e-28	1.05612	0.762441
N69E V74W L89A A122D V196P	1	0.581483	0.0566975	0	0.684354	3.92807e-187	0.858615	1.133e-11	1.16148	3.39349e-13	1.25519	1.19505e-26
Y63L N69E V74W R78H A122H	1	0.581357	0.0530358	1.71612e-105	0.544098	4.47306e-137	1.47294	8.38394e-47	1.35067	2.17338e-29	0.718916	9.50123e-15
Y63L N69E V74E N81S L89C A122H V196P	1	0.581272	0.0659488	1.03103e-49	0.605794	1.75557e-76	0.924715	0.35007	0.794811	0.00316292	1.22004	0.00256287
N69E V74W L89G A122D	1	0.580676	0.0500109	2.36863e-132	0.703703	4.775e-50	0.872723	0.0019595	0.840424	6.47972e-06	1.30872	1.41536e-09
L89T A122H	1	0.580547	0.0429665	0	0.709794	0	0.814572	8.86885e-69	1.05789	0.00190984	1.36856	1.05763e-112
L89C V196P	1	0.579881	0.057864	7.41385e-45	0.746525	1.09008e-19	1.04787	0.13247	0.591031	1.11094e-09	1.15089	0.000355476
Y63L V74W N81S A122D	1	0.579302	0.0513974	2.78141e-139	0.644102	2.17303e-94	1.07615	0.246658	1.21864	5.97846e-08	1.0317	0.800293
Y63L N69E L89T A122H	1	0.578753	0.0549524	0	0.609979	0	0.733163	9.0139e-140	0.974919	0.0551624	1.01439	0.0554761
N69E V74E R78H N81S L89C A122D V196P	1	0.578425	0.0727495	9.47694e-75	0.659675	7.32813e-101	0.992338	0.500034	0.607956	3.64278e-28	1.24147	2.44957e-05
V74W N81S L89C V196P	1	0.578356	0.0431375	0	0.706499	1.10513e-271	0.88343	9.65929e-12	1.31672	1.98536e-45	1.49459	7.94202e-146
L89T A122D V196P	1	0.576833	0.0423965	1.03152e-161	0.703724	1.30831e-72	0.954131	0.201765	1.25546	4.31875e-05	1.35792	7.26882e-21
N69E V74W R78H N81S L89G A122H V196P	1	0.576654	0.0607805	1.18315e-73	0.885189	3.74192e-05	0.553063	1.024e-23	1.27316	6.09762e-05	1.40121	1.31092e-10
V74E N81S L89C A122D V196P	1	0.575101	0.0321713	7.79159e-62	0.722556	8.06803e-30	0.92485	0.731755	1.75927	3.39836e-07	1.41431	1.97963e-20
N81S A122H	1	0.574896	0.059462	0	0.711653	1.35605e-279	1.12238	3.58582e-22	1.49931	1.50577e-42	1.28236	3.7089e-69
Y63L N69E V74E N81S L89C A122D V196P	1	0.574686	0.0428637	1.0706e-79	0.537539	8.97337e-80	1.46279	3.0371e-20	1.18246	0.000860915	0.700907	1.1624e-10
Y63L N69E N81S A122H V196P	1	0.573908	0.0698946	0	0.532209	0	0.88281	4.50705e-12	1.17234	7.67592e-26	0.688445	3.91544e-74
V74E N81S A122D V196P	1	0.573807	0.0446427	2.10538e-153	0.654728	2.6239e-99	1.17166	0.00112025	1.17874	5.79914e-07	1.14263	4.54527e-05
Y63L N69E L89A A122D V196P	1	0.573807	0.0587053	0	0.765957	8.33121e-101	0.842874	1.15639e-30	0.471169	1.35168e-274	1.78383	6.34706e-123
V74E R78H L89C A122D V196P	1	0.573377	0.037429	2.3381e-43	0.584786	2.09086e-51	4.4033	2.06935e-17	0.158946	2.44713e-09	0.838459	0.00303766
Y63L N69E R78H N81S L89G A122D	1	0.57248	0.0592698	5.30174e-30	0.547157	3.54598e-64	1.00379	0.727945	1.05811	0.505067	0.882259	2.68723e-05
Y63L N69E V74W N81S L89T A122H	1	0.571715	0.0468465	1.42621e-112	0.679566	5.36748e-63	1.13118	0.00252533	1.1503	0.137872	1.23559	1.14215e-08
R78H L89G V196P	1	0.571284	0.0602145	7.23505e-103	0.751434	2.28004e-32	0.816891	7.51922e-05	1.59012	5.53722e-30	1.50195	1.77473e-17
N69E V74E R78H A122H	1	0.570207	0.0573842	4.13372e-29	0.891307	0.000358972	0.53573	2.42677e-10	1.15035	0.471156	1.59953	9.38119e-09
N69E R78H N81S L89G A122D V196P	1	0.569304	0.0595082	4.91881e-47	0.749872	8.85501e-34	0.916648	0.0592129	0.657201	2.1404e-18	1.0036	0.370065
Y63L N69E V74W L89G A122H V196P	1	0.568853	0.0518951	5.45222e-40	0.547628	2.59501e-52	0.889089	0.317173	0.903121	0.395452	0.743893	6.36661e-10
N69E V74E N81S L89G	1	0.568258	0.0452709	7.60919e-245	0.5733	1.6755e-196	1.03077	0.172694	0.946873	0.00201268	0.763049	4.40405e-31
Y63L V74E	1	0.567951	0.0524671	3.18431e-54	0.54879	5.59413e-90	2.03951	1.91471e-44	1.62406	6.33545e-24	0.600249	4.37973e-09
N69E L89A A122D V196P	1	0.567314	0.0520564	7.62639730920548e-320	0.577361	1.09284e-268	0.759843	1.62763e-56	0.765017	7.15303e-51	1.07423	0.21361
N69E V74W R78H N81S L89T A122H V196P	1	0.566802	0.041405	0	0.787095	2.35399e-152	0.895223	6.22155e-07	1.31336	2.59397e-50	1.92087	3.59587893962301e-318
Y63L N69E R78H N81S L89A A122D	1	0.565537	0.0385137	4.27222e-128	0.603361	2.57576e-100	0.921037	0.00247122	1.12866	0.0101391	1.06901	0.0095399
N69E V74W R78H N81S L89G A122H	1	0.564745	0.0357689	1.10391e-95	0.642522	4.86464e-68	0.740191	7.76397e-11	0.907787	0.022747	1.05075	0.949104
N69E V74W L89C A122H V196P	1	0.563119	0.041136	1.33118e-67	0.729038	4.3005e-29	0.45995	2.87815e-34	0.957075	0.0919379	1.49947	1.09838e-10
V74E L89G A122H	1	0.56284	0.0484748	6.70153e-88	0.684106	2.23483e-44	0.811812	0.000332349	0.84847	0.00551669	1.23313	0.00264581
Y63L N69E V74W L89T A122H V196P	1	0.562607	0.0400448	2.1633e-171	0.684142	2.539e-95	0.872166	0.00256545	0.690287	5.20241e-31	1.27147	3.38771e-19
Y63L N69E V74E A122D V196P	1	0.562388	0.0434069	7.15822e-56	0.601588	8.29127e-69	1.00838	0.510819	1.41534	1.50237e-08	1.00886	0.214815
N81S L89T A122D V196P	1	0.561268	0.0580524	1.12794e-221	0.799199	3.12047e-58	0.727834	1.11326e-25	0.615103	7.53354e-64	1.61692	5.15203e-76
V74W N81S L89C	1	0.560463	0.0418029	2.50446e-298	0.650504	1.91735e-140	0.881125	2.71047e-07	1.47409	4.97794e-39	1.35235	1.91789e-34
Y63L N69E V74W A122H V196P	1	0.560113	0.0564557	3.18027e-228	0.559837	8.49131e-226	0.93947	0.000112166	1.00922	0.353165	0.7953	5.31972e-22
V74E L89T V196P	1	0.560039	0.0455677	0	0.699545	3.8914e-149	0.811124	3.03538e-15	0.849181	1.58247e-19	1.40646	6.79186e-51
N69E V74W L89G	1	0.559637	0.0548455	1.78445e-209	0.539028	3.82168e-220	0.94859	0.0127078	1.2383	2.34316e-15	0.733408	6.25712e-28
N69E V74E L89T A122D	1	0.558592	0.0421029	1.2537e-303	0.683936	1.72824e-166	0.950443	0.0553009	1.01405	0.744289	1.72537	5.2753e-106
Y63L N69E R78H N81S L89A A122D V196P	1	0.557126	0.0434351	1.52748e-62	0.560665	7.41798e-62	0.755693	0.00314566	0.70697	6.26367e-06	0.890197	0.0028085
V74E N81S L89A V196P	1	0.556958	0.0700495	1.22839e-204	0.78765	1.09449e-67	0.912287	6.60414e-05	0.69686	3.12237e-34	1.64089	1.00929e-52
Y63L N69E V74W R78H N81S L89C A122D V196P	1	0.555793	0.0378501	2.84553e-104	0.588632	1.59056e-83	1.26328	0.000210362	1.33869	1.82914e-09	0.912241	0.0131336
N69E V74E N81S L89T A122D	1	0.555012	0.0553823	9.13431e-23	0.78376	1.81062e-09	0.749599	0.0027622	1.01706	0.441559	1.33834	0.0106936
Y63L V74E N81S L89T	1	0.554963	0.059076	0	0.645572	4.69193e-290	0.781846	6.99687e-44	0.741799	3.59528e-73	1.01734	0.83207
N69E R78H N81S A122H	1	0.554137	0.0443277	0	0.598788	0	1.48907	3.34965e-108	1.14576	0.00343994	1.13992	1.86624e-15
N69E V74W L89G A122H	1	0.552717	0.0515065	3.25818e-51	0.815515	7.99975e-12	0.491335	1.9318e-31	0.61264	1.2616e-13	1.57096	3.40949e-08
V74W R78H N81S L89C	1	0.550603	0.0545567	0	0.581615	8.63155e-295	1.0773	5.80548e-08	1.09747	9.73731e-10	1.07779	0.00614812
N69E V74E L89A V196P	1	0.549188	0.0535486	7.96719e-90	0.644524	3.23989e-50	0.97627	0.00318234	1.2128	8.99825e-05	1.00631	0.407271
Y63L N81S L89T A122H	1	0.546513	0.0444672	0	0.708983	1.21211e-112	1.16438	1.30028e-14	0.823561	3.73256e-31	1.56964	4.18818e-93
N69E R78H N81S L89T A122H V196P	1	0.545982	0.0335036	1.98102e-74	0.722841	4.75557e-32	0.85476	0.112512	0.831161	4.45134e-06	1.69556	3.89659e-21
N69E V74W L89C A122D	1	0.545716	0.0436541	3.31412e-91	0.645399	5.88695e-50	0.753552	0.00331746	0.904483	0.013507	1.17604	0.000266049
N69E N81S L89A V196P	1	0.545507	0.0357691	1.42174e-49	0.552575	1.41678e-41	0.969554	0.361264	0.71221	3.94912e-05	0.961035	0.0359123
N69E V74W L89C A122H	1	0.545399	0.0503697	1.987e-169	0.707068	1.55748e-90	1.06803	1.19189e-07	0.7559	8.07566e-15	1.64176	1.3139e-51
V74E R78H N81S A122H	1	0.545394	0.0574857	4.89322e-121	0.668572	3.49776e-79	1.44524	7.19467e-26	1.48214	2.6019e-41	1.24664	2.52062e-09
V74W L89T V196P	1	0.545255	0.0618624	7.52399e-102	0.782203	5.18603e-39	0.61214	9.59933e-31	0.583937	2.81475e-36	1.64714	1.16579e-32
N69E V74E L89T V196P	1	0.544961	0.0410755	0	0.69318	6.70134e-191	0.837837	1.27129e-18	0.714568	8.6918e-65	1.52595	6.75354e-80
Y63L V74E N81S L89A	1	0.543738	0.084575	5.01171e-256	0.533218	2.27906e-300	0.683245	1.69307e-100	0.863277	2.4871e-17	0.939386	0.000126125
Y63L N69E V74W L89T A122H	1	0.542982	0.0513345	1.57042e-143	0.585848	1.62152e-90	0.732911	3.44827e-14	1.49569	1.38081e-21	1.08941	0.213353
Y63L N69E V74E N81S L89G V196P	1	0.542815	0.0561985	1.98533e-51	0.571461	4.27331e-69	0.85944	0.157476	0.666696	3.03904e-12	0.762258	1.50921e-07
N69E N81S L89G A122D	1	0.542581	0.0581034	4.25929e-272	0.662817	3.46669e-136	1.00116	0.510352	0.774868	3.16345e-17	1.15848	4.46925e-05
Y63L N69E V74E L89T A122D	1	0.541638	0.040825	3.77844e-209	0.582299	7.36085e-173	0.83281	3.56665e-05	1.22929	4.81489e-08	1.031	0.164152
N69E V74E N81S L89G A122D	1	0.541503	0.0579827	1.18256e-50	0.584992	4.66884e-43	0.836943	0.000291411	1.08126	0.0164723	1.04285	0.957107
V74W R78H L89A A122H V196P	1	0.540153	0.0417496	7.89909e-245	0.612627	9.69283e-152	0.986166	0.857772	1.55077	1.10614e-35	1.11378	0.000758575
Y63L V74W N81S L89T A122H V196P	1	0.539445	0.0478537	1.85068e-43	0.740418	2.10348e-12	0.659503	5.42577e-05	0.694783	1.81513e-05	1.90418	5.15028e-15
Y63L V196P	1	0.536952	0.0630934	5.26936e-148	0.621246	6.58121e-105	1.63792	3.51339e-32	1.12409	0.000147287	1.01281	0.730841
Y63L V74W N81S L89C A122D	1	0.536395	0.0618249	3.91671e-87	0.564035	2.2494e-109	0.945755	0.28666	0.899853	0.0244368	0.990516	2.13536e-07
Y63L V74E L89T A122D	1	0.536013	0.0475493	9.06508e-66	0.615157	3.33376e-47	1.26391	2.56992e-06	0.89012	0.0852354	1.12438	0.103111
Y63L N69E N81S L89C A122D V196P	1	0.535699	0.0539949	1.36088e-267	0.617243	3.59834e-203	0.927141	0.000180153	0.944667	0.343854	1.06315	0.00145301
V74E L89G A122H V196P	1	0.534984	0.0488831	1.64399e-74	0.551796	1.64511e-72	1.13109	0.0016092	1.03315	0.630216	0.936855	0.00152255
L89G A122H V196P	1	0.534949	0.0479865	1.62263e-82	0.667637	1.03396e-33	1.10818	0.144828	0.910081	0.292952	1.54239	4.2179e-08
N69E V74E N81S A122D V196P	1	0.534826	0.0488686	8.23298e-64	0.534372	1.12212e-80	1.17222	7.19044e-08	1.34993	4.41209e-07	0.805846	3.73501e-13
N69E V74E N81S L89A	1	0.533354	0.0379627	1.07723e-254	0.650049	8.47362e-99	1.11107	3.46855e-05	1.13925	2.92608e-07	1.42282	1.07273e-57
V74W R78H N81S L89C V196P	1	0.533162	0.0528286	5.41495947842006e-321	0.492545	1.66225e-284	1.30692	1.03437e-37	1.07056	1.65421e-06	0.778096	1.33467e-37
Y63L N69E V74W N81S L89C A122H	1	0.532562	0.0527692	0	0.52588	0	1.06234	0.000246592	1.21182	1.34726e-23	0.915781	5.31196e-08
R78H N81S L89T V196P	1	0.530513	0.0434703	1.14553e-133	0.672656	5.0854e-69	1.05567	0.0450995	1.2092	0.0237551	1.37144	3.4531e-18
N69E L89T A122D V196P	1	0.529482	0.0502742	0	0.615956	0	0.692515	3.15991e-134	1.00171	0.040231	1.51071	3.9234e-200
N69E V74W L89C	1	0.529222	0.0480071	0	0.645264	7.65391e-219	1.02346	0.00594817	1.25769	1.04791e-28	1.10961	3.49571e-15
Y63L N69E N81S L89A	1	0.528565	0.0422447	1.574e-67	0.557714	2.65636e-65	0.720318	1.14061e-10	1.3296	6.14833e-06	0.953168	0.0084748
Y63L N81S L89G V196P	1	0.528121	0.074613	0	0.575067	2.04022e-213	0.593419	1.14828e-229	0.555394	7.08082e-223	0.970023	0.747585
Y63L N69E V74W N81S L89T A122H V196P	1	0.527476	0.0385323	8.68877e-81	0.733887	3.90344e-28	0.726214	1.98862e-09	0.922408	0.230723	1.61739	4.58138e-20
V74E R78H N81S A122D V196P	1	0.52727	0.0481782	1.2315e-125	0.577078	1.34946e-119	1.23495	5.61158e-09	1.02543	0.149999	0.947333	0.000365581
V74E L89A A122D	1	0.52717	0.0514018	1.46622e-83	0.609114	1.71288e-70	0.877945	0.0365467	1.24939	4.71406e-05	1.05227	0.690353
N69E V74E L89A	1	0.526243	0.0545189	0	0.642139	0	0.846746	9.88863e-36	0.94166	0.00718887	1.0507	0.00691083
Y63L N69E R78H N81S L89C A122H V196P	1	0.525953	0.0333119	4.19591e-74	0.608963	7.83449e-61	0.660168	2.71813e-10	1.00735	0.552726	0.996409	0.999029
R78H N81S L89T A122H V196P	1	0.523427	0.052553	1.11315e-52	0.656859	2.68559e-25	1.88625	2.05003e-16	1.92659	4.10756e-17	1.54083	5.22429e-07
N69E V74W N81S L89G A122H V196P	1	0.522801	0.0398897	4.86485e-35	0.74073	3.80502e-14	0.437141	4.63029e-11	0.893984	0.204405	1.83042	2.05565e-09
L89T A122H V196P	1	0.522521	0.0371916	0	0.592203	1.54128e-226	0.755007	2.34851e-27	1.13108	6.53423e-07	1.16902	7.50341e-11
Y63L V74W L89T A122D	1	0.522238	0.038651	3.7328e-86	0.539124	4.15411e-102	0.904358	0.0489756	1.00232	0.784507	1.06208	0.00871354
Y63L V74E N81S L89G V196P	1	0.520612	0.0557508	2.49808e-125	0.569993	4.26893e-115	0.806896	1.7103e-06	0.856434	0.0124296	0.965681	0.117747
Y63L N69E R78H N81S L89T A122D	1	0.518958	0.0401114	6.50919e-62	0.55659	6.78629e-84	1.32944	1.09074e-11	1.28448	2.34478e-06	0.887131	0.000615621
V74W R78H N81S L89T	1	0.518871	0.0403686	0	0.644508	3.91773e-273	1.35386	2.15998e-34	1.69174	3.99411e-102	1.51836	1.06946e-104
Y63L V74W L89T A122H	1	0.518857	0.0492653	1.13919728321262e-310	0.570027	7.66997e-249	0.773292	1.54164e-41	1.09395	0.00319989	1.17823	1.69012e-14
N69E N81S L89A A122D	1	0.518641	0.0404347	1.50031e-201	0.622765	1.14111e-106	0.981708	0.524517	0.780949	1.9985e-11	1.4244	6.80187e-27
V74E N81S L89G A122D	1	0.518517	0.0536829	5.5572e-177	0.620021	1.30928e-132	1.12705	6.5323e-06	0.914282	0.00511251	1.32073	3.82961e-15
N69E V74W N81S V196P	1	0.517929	0.0414312	3.8481e-239	0.569879	2.58628e-179	0.798708	1.98465e-06	1.38566	4.33589e-14	1.09218	0.00245997
V74E A122H	1	0.516641	0.0463441	1.36384e-189	0.689582	7.57857e-60	1.01777	0.434683	1.22106	5.53985e-12	1.58141	1.2682e-28
V74W R78H L89T A122H V196P	1	0.516535	0.0379646	1.06812e-158	0.581699	1.70608e-106	0.569512	8.86478e-19	1.44761	4.35178e-18	1.16227	4.18397e-05
Y63L N69E V74W R78H N81S L89C	1	0.516301	0.0536513	1.03979e-48	0.680234	3.12705e-30	1.45011	4.94196e-10	1.28046	0.12312	1.40894	2.08025e-05
R78H L89T A122D V196P	1	0.51513	0.0378613	4.24785e-268	0.616119	8.88148e-172	0.914188	2.00086e-05	1.03298	0.940617	1.34961	1.90652e-30
N81S L89T A122H	1	0.514357	0.0411092	4.87283e-307	0.586839	6.39572e-235	0.949758	0.306383	1.15846	9.40267e-08	1.14414	1.47531e-10
Y63L N69E V74W R78H N81S L89T A122H	1	0.513552	0.0410449	1.5381e-90	0.558674	1.05048e-79	1.7901	4.77304e-34	1.26393	0.000198886	0.940114	0.0120976
N69E V74E N81S L89G V196P	1	0.512881	0.0454973	1.42091e-37	0.587772	9.01619e-19	0.784434	0.2829	0.87669	0.168348	1.3335	0.00442444
N69E V74E A122H	1	0.512092	0.0515356	8.89307e-45	0.778584	7.11506e-13	1.01839	0.606489	1.16571	0.0255316	1.63198	5.28194e-13
Y63L N69E V74W L89A A122H	1	0.511689	0.0544695	2.02587e-247	0.553914	1.22181e-199	0.97486	0.424083	1.31402	2.05999e-19	0.999843	0.7724
Y63L N69E V74W N81S L89C A122D	1	0.511366	0.0513421	7.43816e-88	0.757277	2.88821e-32	0.984767	0.421592	1.02305	0.392184	1.98954	9.63556e-21
V74E R78H N81S A122H V196P	1	0.511066	0.0463601	1.23164e-207	0.609132	2.74495e-143	1.07276	0.00232643	1.24065	1.70369e-15	1.09434	0.00973167
N81S L89G A122H	1	0.510874	0.0543384	2.43916e-139	0.682759	2.93483e-71	1.01984	0.57318	1.32869	1.0009e-14	1.59171	1.24379e-14
Y63L V74W N81S L89C	1	0.510827	0.0506155	0	0.493483	3.18588943286586e-317	1.18068	6.53133e-17	1.21447	3.47828e-18	0.856858	4.60544e-20
V74E L89G A122D V196P	1	0.509944	0.046521	5.59643e-44	0.478349	1.89161e-72	1.0013	0.282296	1.37706	2.93571e-05	0.696628	1.29537e-06
V74W N81S L89T V196P	1	0.509465	0.0512713	1.29211e-121	0.762797	3.65837e-53	0.976262	0.24662	0.999998	0.822725	1.62173	4.10541e-44
Y63L V74W R78H N81S L89T A122H V196P	1	0.509431	0.0503391	6.29364e-65	0.551145	5.67547e-94	1.04593	0.739238	1.25272	5.38835e-07	1.19512	0.000833908
N69E V74W L89A V196P	1	0.509411	0.0467432	2.04108e-137	0.478456	1.58677e-151	0.942437	0.036416	0.932136	0.00776266	0.840391	3.65662e-09
Y63L V74E L89T V196P	1	0.50704	0.0479364	0	0.635825	1.69923e-217	0.796294	1.36802e-17	1.25271	6.19696e-26	1.28789	5.91217e-41
Y63L N69E V74E N81S L89A V196P	1	0.506308	0.0358606	4.79463e-175	0.585903	1.12724e-119	0.997955	0.315324	0.840117	0.000139186	1.06157	0.00394196
N69E R78H N81S L89T	1	0.505795	0.0398857	5.09393e-53	0.539811	1.87996e-50	0.997112	0.920372	1.06776	0.321085	1.09257	0.834866
Y63L N69E R78H N81S A122H	1	0.504406	0.045756	1.73192e-64	0.544732	1.76818e-50	1.15378	0.000912438	1.62917	1.08643e-14	0.799176	9.98879e-07
V74E R78H N81S L89T A122D V196P	1	0.504206	0.0538666	4.33754e-91	0.669807	2.14417e-58	0.917421	0.360761	0.939405	0.0326067	1.44995	1.76467e-16
Y63L V74E R78H N81S V196P	1	0.503669	0.044687	4.94741e-59	0.596714	8.01372e-43	1.53764	1.10004e-16	1.27758	7.75105e-08	1.16064	0.0703764
Y63L N69E R78H N81S L89C A122H	1	0.503295	0.0569988	1.07857e-118	0.63595	1.43858e-127	1.06701	0.481574	1.27266	1.55522e-09	1.24484	0.0747984
Y63L N69E R78H N81S A122H V196P	1	0.503231	0.061287	1.16062e-41	0.364815	1.21937e-80	1.19364	0.000488028	1.03915	0.550041	0.372646	1.29062e-31
V74W L89T A122D V196P	1	0.503039	0.0361928	5.45519538423103e-314	0.578544	1.5766e-201	0.978358	0.391156	1.13502	2.48984e-06	1.15547	5.95359e-13
V74W R78H N81S L89G A122D V196P	1	0.501852	0.0537419	5.53938e-188	0.598603	1.9062e-137	0.927033	0.141029	0.895686	0.00505009	1.11484	0.152646
N69E R78H N81S L89T V196P	1	0.501769	0.0401031	1.6701e-238	0.617968	7.26605e-117	1.61918	6.667e-29	1.43803	2.0367e-26	1.26506	5.55834e-24
N69E N81S A122H V196P	1	0.499493	0.0386069	2.95644e-51	0.526836	6.10849e-46	1.26578	0.00129742	1.54798	1.206e-05	0.997705	0.829777
Y63L V74W N81S L89A A122H V196P	1	0.498512	0.0516117	1.66042e-70	0.574993	3.09342e-59	0.918654	0.278637	0.733701	1.22941e-07	1.48869	3.60919e-09
N69E R78H L89A	1	0.498236	0.0387632	3.54885e-83	0.567682	1.06372e-71	1.29694	2.97758e-06	1.46118	2.99315e-11	1.12668	0.0628471
Y63L V74W N81S L89T V196P	1	0.497228	0.0500398	1.91512e-92	0.746633	3.65687e-42	0.915068	0.945672	0.642843	6.50346e-21	1.54126	1.86315e-22
Y63L N81S L89T A122H V196P	1	0.497113	0.0570854	3.10676e-233	0.788166	8.04617e-58	0.770468	1.90641e-32	0.775911	2.07464e-07	1.71795	2.89702e-71
Y63L V74E N81S L89C A122H	1	0.496993	0.0370689	8.19607e-142	0.56481	4.29116e-125	1.25495	6.74079e-17	1.32025	1.8878e-05	1.1704	0.0163399
Y63L N69E R78H N81S L89G A122D V196P	1	0.495686	0.0700306	5.06928e-77	0.57937	1.45809e-27	0.804497	7.36525e-09	0.787948	2.1462e-06	1.40375	0.0041696
V74W R78H L89G A122H V196P	1	0.49471	0.0451312	3.21293e-154	0.611402	1.53002e-106	0.860333	2.75021e-05	1.09642	0.000120482	1.29336	1.31301e-09
V74W R78H N81S L89G A122D	1	0.494302	0.0529333	6.00447e-48	0.525999	9.57882e-50	0.922975	0.378467	0.898728	0.913498	1.06978	0.76062
Y63L V74W L89A A122H	1	0.49393	0.0513266	8.02787e-54	0.753035	1.83036e-15	0.62127	8.50801e-05	1.18078	0.159252	1.53539	6.67734e-13
N69E V74E L89T A122H V196P	1	0.493888	0.0674166	6.31576e-42	0.602037	2.65296e-49	0.74929	3.83635e-10	0.698797	0.00100309	1.3018	5.62931e-09
Y63L N81S L89A A122D V196P	1	0.493784	0.0349736	9.51534e-266	0.571178	5.91314e-186	1.00129	0.473061	0.928404	0.00781217	1.2785	4.08681e-27
Y63L R78H N81S L89T	1	0.493392	0.0515733	1.20748e-41	0.611991	1.84623e-35	0.770322	0.0014507	1.67425	0.00161204	1.05786	0.908954
R78H N81S L89G	1	0.493135	0.0271999	3.11015e-44	0.557503	1.73476e-41	1.20019	0.404362	1.47229	5.90799e-05	1.03405	0.217306
R78H L89C A122H	1	0.492935	0.0498518	2.27466e-221	0.547267	3.87063e-213	1.07183	0.0606875	1.72585	2.55153e-63	0.972347	0.343243
Y63L N81S L89A V196P	1	0.492181	0.044647	2.62497e-181	0.565021	4.93184e-119	1.0635	0.511956	1.3665	7.8293e-21	0.907553	0.000780391
V74E L89T A122D	1	0.491954	0.0465102	0	0.639733	7.51861e-230	0.723069	2.97582e-28	0.759812	3.15096e-34	1.58401	4.36255e-118
V74E L89T A122D V196P	1	0.489844	0.0348657	6.14368e-259	0.584279	4.93801e-155	0.674225	7.91077e-11	1.88769	1.09968e-69	1.36492	1.04357e-39
Y63L V74W N81S L89A V196P	1	0.489628	0.0321051	1.72799e-84	0.513355	4.99271e-66	0.97011	0.240811	1.60451	4.24245e-08	0.986085	0.598505
N69E V74W L89T A122D	1	0.488607	0.0461938	0	0.596055	1.76774124148092e-313	0.856215	1.13931e-16	0.902228	4.31545e-09	1.50567	3.44005e-93
N69E V74E R78H N81S L89C A122D	1	0.488005	0.0483542	0	0.50185	0	1.13123	5.82624e-10	1.41324	4.93919e-46	0.94819	1.3784e-06
V74E N81S L89T A122D	1	0.487819	0.0519285	1.10599e-168	0.588588	9.21871e-132	0.848053	2.58853e-06	0.634396	6.3004e-54	1.21102	4.9787e-07
Y63L V74E L89A	1	0.487145	0.0504684	7.00881e-305	0.568398	1.38674e-260	0.885989	7.63032e-10	0.885602	1.46496e-05	0.854643	1.23182e-10
N69E R78H N81S L89T A122H	1	0.48467	0.0442858	0	0.626893	6.32218e-290	1.32602	1.14951e-64	1.31102	5.32792e-34	1.46424	1.35838e-77
N69E V74W R78H N81S L89T A122D	1	0.484609	0.0534938	0	0.730558	1.12332e-220	0.908936	1.20383e-11	1.17983	1.06574e-30	1.95758	1.83351e-242
Y63L V74E N81S L89G	1	0.484489	0.0385973	1.16639e-103	0.454656	4.25208e-106	1.2226	2.26826e-06	1.03662	0.705018	0.717016	2.80032e-20
Y63L N81S L89A	1	0.48412	0.0386925	2.34719e-63	0.580142	2.31663e-40	1.59901	1.02111e-07	1.08737	0.0282894	1.17906	0.0124746
N69E V74W L89T A122D V196P	1	0.483663	0.0439277	0	0.562063	0	0.713009	1.68248e-98	0.61968	6.82603e-156	1.37543	9.52258e-82
N69E V74W R78H N81S L89G	1	0.48343	0.0608017	3.79212e-104	0.608336	6.88496e-86	1.26706	1.01434e-07	0.869127	0.0393007	1.40588	8.18389e-14
V74W R78H N81S L89G	1	0.482111	0.0305351	6.86062e-112	0.593229	1.19568e-81	1.15562	2.16931e-05	1.0121	0.15967	1.4211	8.64794e-15
N69E V74W L89T	1	0.481131	0.0456832	0	0.599039	0	0.820537	4.34215e-41	1.09115	0.0439857	1.51314	6.12666e-192
N69E V74W R78H N81S L89A V196P	1	0.480747	0.0347985	1.90837e-113	0.5304	3.47155e-97	0.800648	0.00286475	1.01631	0.708298	1.11321	0.226833
N69E N81S L89T A122H	1	0.48041	0.0390887	1.71596e-85	0.657621	2.93487e-38	1.15626	0.224258	1.04801	0.301428	1.39778	1.27056e-10
V74W L89A A122D	1	0.479056	0.0383216	4.61556e-270	0.627733	1.63852e-144	0.83757	3.69024e-11	1.04313	0.693971	1.542	5.54569e-53
Y63L N69E V74W L89T A122D V196P	1	0.478936	0.0434984	0	0.523096	0	0.680309	1.07409e-63	0.896515	2.8347e-08	1.10556	0.000165054
Y63L N69E V74W N81S L89C	1	0.478532	0.0474155	1.96257e-161	0.381232	1.50786e-155	1.35451	9.88048e-15	1.47871	4.834e-18	0.634001	6.87651e-20
Y63L V74E L89T	1	0.477334	0.0453227	0	0.54332	4.94833e-308	0.834224	6.61856e-14	1.14617	3.75181e-08	1.0719	0.000134118
V74W N81S L89C A122D	1	0.476775	0.0355609	2.95281e-112	0.530355	2.87029e-89	1.20247	2.9012e-06	1.01603	0.933235	1.27008	0.00025081
V74W N81S A122H V196P	1	0.476225	0.0380951	2.24862e-57	0.482989	9.13392e-64	1.26079	1.89672e-07	1.18918	5.93629e-05	0.892698	0.00236523
V74W L89A A122H V196P	1	0.475259	0.0367338	1.98561e-125	0.588484	1.1417e-79	1.11452	0.00183538	1.1428	0.000914246	1.29751	6.90865e-09
Y63L V74W N81S L89T A122D V196P	1	0.473065	0.0489295	1.34302e-99	0.698916	2.33569e-44	0.786284	0.00132054	0.768922	2.952e-06	1.68456	4.47348e-30
N81S A122H V196P	1	0.472028	0.0543555	5.00365e-70	0.606587	2.21001e-75	1.19532	5.60735e-05	1.28738	1.75194e-06	1.32541	8.98054e-06
Y63L V74W L89T A122D V196P	1	0.471023	0.0643244	5.79419e-207	0.594384	3.62131e-137	0.661609	6.83881e-15	0.60292	2.50367e-19	1.36977	3.64279e-15
N69E N81S L89G V196P	1	0.470514	0.050386	0	0.620376	4.46378e-258	0.839861	1.02916e-19	0.892436	3.19642e-06	1.35399	4.30258e-37
N81S L89G A122D V196P	1	0.469752	0.0503044	0	0.609773	1.63689e-196	0.914336	0.00613791	0.789004	1.37206e-13	1.32851	2.96918e-30
N81S L89A A122H	1	0.46971	0.0465414	0	0.525427	0	0.909134	1.46018e-07	1.08338	1.84574e-07	1.3468	2.79489e-76
V74W L89T A122D	1	0.46849	0.044483	0	0.58958	0	0.842269	5.21266e-45	0.969759	0.00701357	1.58209	5.03107e-197
V74W R78H N81S L89A V196P	1	0.468159	0.03745	8.80766e-140	0.545772	1.40963e-114	1.37	5.94222e-15	1.47105	3.28019e-15	1.28389	8.39537e-08
R78H L89A V196P	1	0.467982	0.0374358	3.54629e-209	0.52099	8.8403e-167	1.47435	3.25451e-17	2.13792	1.03176e-48	1.14238	0.00269929
V74E N81S L89C A122H V196P	1	0.467979	0.0645753	1.87682e-275	0.646948	6.61919e-197	0.966698	0.610021	0.901694	0.000564151	1.47325	2.30556e-50
N69E L89T A122H V196P	1	0.466942	0.0335956	4.48606e-228	0.540424	2.73001e-135	0.856717	0.00104278	0.770699	2.02525e-09	1.40367	2.7884e-23
N69E R78H L89T A122D V196P	1	0.465463	0.0344491	4.62473e-85	0.482832	6.34782e-96	1.50866	6.80196e-22	1.51294	2.20509e-12	0.973749	0.217265
N69E V74E N81S L89A V196P	1	0.465402	0.0329633	8.34478e-127	0.571529	8.45162e-77	0.901996	0.38576	1.09716	0.0733096	1.36763	1.95308e-18
N69E V74W N81S L89C	1	0.464954	0.0494542	1.65237e-154	0.645002	4.90541e-93	1.33485	3.12301e-15	1.32352	1.83177e-15	1.61051	1.60137e-15
V74W R78H N81S L89G V196P	1	0.464467	0.0497338	5.2066e-263	0.623363	3.74411e-132	0.912933	0.18171	1.03883	0.65575	1.56718	7.13728e-39
N69E V74W N81S L89T V196P	1	0.463285	0.0376953	4.20032e-58	0.561024	5.51091e-43	0.794753	0.0145281	1.26647	0.48986	1.29634	0.0475277
V74W L89A V196P	1	0.461685	0.0423639	3.29585005580521e-312	0.497326	3.84602694525379e-316	0.915798	0.000115632	1.04237	0.277512	1.10066	0.408791
Y63L V74E R78H N81S L89C V196P	1	0.460523	0.0456311	7.18658e-180	0.426356	5.70325e-172	1.53443	1.78893e-41	1.53947	5.06853e-34	0.762719	1.8535e-17
V74E L89C A122H V196P	1	0.460248	0.0508047	0	0.694452	8.51958e-224	0.707909	3.94321e-102	0.578927	1.26169e-184	1.96793	5.24608e-147
Y63L V74W L89T A122H V196P	1	0.459867	0.0417665	0	0.552003	0	0.941826	4.96234e-05	0.943803	5.68667e-05	1.2517	1.1078e-23
R78H N81S L89C	1	0.45942	0.0462349	7.21718e-74	0.649974	9.08626e-52	1.23229	0.014268	1.62439	2.64039e-15	1.42728	6.42707e-12
Y63L N69E V74W L89A A122H V196P	1	0.459027	0.0554639	1.59628e-208	0.581577	1.03716e-125	1.08314	0.045654	1.03961	0.020624	1.35272	1.59167e-13
Y63L R78H N81S L89A A122D	1	0.458694	0.0357611	3.87878e-83	0.469046	4.1897e-78	0.626113	5.07509e-11	1.06311	0.236441	0.917613	0.0104192
N69E R78H N81S L89G V196P	1	0.45862	0.0491122	4.13194e-295	0.595649	6.90799e-162	0.758199	2.5752e-16	1.10741	0.00182402	1.3906	8.92999e-29
Y63L N69E V74W L89T A122D	1	0.458583	0.0435423	0	0.516499	6.17385e-243	0.894613	1.45743e-06	1.02717	0.313567	1.02708	0.0880915
Y63L N69E V74E N81S L89T V196P	1	0.456804	0.037168	1.97721e-260	0.613486	4.52196e-123	1.12509	1.12776e-05	1.22918	0.00218229	1.58601	2.55447e-44
N69E V74W L89A A122D	1	0.456263	0.0466796	1.54433e-245	0.67078	3.33826e-90	0.840013	6.10613e-09	0.60534	1.64622e-36	1.97124	4.51718e-73
Y63L N69E V74W R78H N81S L89C V196P	1	0.455953	0.0404472	6.65198e-97	0.59723	5.33772e-68	1.38533	1.83287e-08	1.58157	1.38143e-21	1.30549	3.68958e-07
V74W N81S L89T	1	0.455014	0.035169	1.01488e-237	0.560011	1.87457e-184	0.993129	0.262025	0.980048	0.158974	1.26286	2.58157e-13
Y63L N69E V74W N81S L89A	1	0.454862	0.0327265	1.26238e-188	0.454762	5.00595e-179	1.22373	6.30751e-10	2.15087	2.01465e-59	0.964072	0.0334423
N81S L89A A122D V196P	1	0.454648	0.0515825	3.24031e-41	0.5486	3.69319e-48	0.922479	0.496987	0.8293	0.223255	1.35187	9.70541e-05
Y63L V74E N81S L89A V196P	1	0.454053	0.0353993	3.20048e-126	0.506142	4.34713e-104	0.968916	0.718725	0.859583	6.41252e-07	1.15685	0.00071342
N69E V74E N81S L89G A122H	1	0.453389	0.0514397	6.58187e-45	0.6124	2.73508e-36	0.87795	0.0842628	0.966139	0.445365	1.18224	5.17489e-05
V74W L89T A122H V196P	1	0.45208	0.0410593	0	0.593022	0	0.72683	8.23431e-74	0.63258	2.25672e-121	1.49349	4.41042e-93
Y63L V74E L89A A122D V196P	1	0.451575	0.0462	3.40856e-112	0.567378	9.13275e-90	1.05258	0.0076493	1.09246	0.0467129	1.50366	2.10546e-06
N69E N81S L89G A122D V196P	1	0.450568	0.0482455	1.80524e-57	0.536769	2.20661e-51	0.617554	1.6105e-10	0.722991	5.60817e-05	1.21111	0.0195705
N69E V74W N81S L89T A122H V196P	1	0.450059	0.047296	5.07179e-242	0.463931	1.15367e-251	1.29854	4.99175e-19	1.05982	0.0172237	1.06279	0.721734
V74W R78H N81S L89A A122D V196P	1	0.449375	0.0517671	7.49099e-56	0.550221	2.1175e-52	0.925179	0.572132	1.07199	0.764947	0.89572	0.544699
Y63L N69E V74E L89A	1	0.448986	0.0465152	0	0.537013	0	1.11337	3.25369e-07	1.52174	1.68854e-58	0.923083	6.33083e-09
Y63L N69E V74E N81S L89A	1	0.445543	0.0317125	3.23577e-275	0.529999	1.08227e-222	0.912391	0.0511351	1.56556	4.78215e-21	1.27323	2.76947e-25
N69E V74E R78H N81S L89T A122H	1	0.445515	0.0346614	1.77841e-261	0.573003	1.54066e-172	1.31615	9.78742e-16	2.09982	6.32344e-70	1.37346	4.91951e-33
N69E V74E A122H V196P	1	0.445267	0.0304142	5.98964e-32	0.473503	5.91433e-43	2.28375	7.32068e-12	1.55325	0.0546206	0.967563	0.586481
R78H N81S L89T	1	0.444962	0.0460982	0	0.559484	0	0.776227	2.28064e-54	0.880631	2.01938e-09	1.06546	0.000946352
N69E R78H N81S L89G A122H	1	0.44495	0.0503911	7.83342e-68	0.570673	5.93151e-76	0.970858	0.617603	0.96956	0.651295	1.22841	0.000361975
V74E N81S L89T A122D V196P	1	0.444421	0.0474795	2.75785e-132	0.585631	6.62342e-115	1.29584	2.66759e-08	1.29721	7.22213e-05	1.57924	1.27435e-27
N69E V74E N81S L89A A122D	1	0.443355	0.0611776	5.17576e-32	0.549799	1.41147e-58	0.687839	1.98444e-05	1.11497	0.826898	1.44315	2.91414e-05
Y63L N69E V74W N81S L89T V196P	1	0.442803	0.0404602	1.0783e-112	0.597248	2.52134e-56	0.945693	0.806155	1.35393	2.40197e-10	1.57262	5.15185e-14
Y63L V74E N81S L89T A122D V196P	1	0.441362	0.0471527	4.02143e-133	0.658966	2.3606e-77	1.02735	0.175189	1.05882	0.283332	1.81978	8.26389e-40
N69E V74W R78H N81S L89A A122H V196P	1	0.44019	0.0507091	3.63381e-268	0.715533	5.01276e-113	0.837241	2.07963e-19	0.901984	6.38238e-12	2.03647	1.70494e-93
Y63L N69E V74W N81S L89T	1	0.439865	0.0485547	4.92764e-231	0.599786	7.39962e-143	0.687794	1.9968e-33	0.742227	7.72686e-23	1.5446	7.16366e-16
N69E N81S L89C A122H V196P	1	0.439656	0.0350257	2.84174e-83	0.45519	1.91347e-78	1.52286	8.93438e-11	1.08034	0.207039	0.883031	6.74399e-05
V74W L89T A122H	1	0.436971	0.0414902	2.28923e-277	0.520946	4.78787e-214	0.78449	2.14438e-15	1.15168	0.000671793	1.09009	0.000108691
R78H A122H	1	0.436834	0.0387512	1.13048e-147	0.5444	3.49785e-123	2.83929	3.01715e-73	1.61464	2.13556e-23	1.42482	5.04607e-21
N69E R78H N81S L89C	1	0.435109	0.0600398	2.64046e-261	0.559754	1.22809e-290	1.33953	3.13239e-32	0.904097	2.73517e-05	1.58806	4.07561e-51
N69E N81S L89A A122D V196P	1	0.434663	0.0314627	1.27987e-105	0.508465	8.21028e-83	0.900468	0.770675	0.893977	0.0579399	1.44833	2.38698e-12
N69E V74E N81S L89T A122H V196P	1	0.434324	0.0317275	6.21479e-133	0.582709	6.33688e-100	1.00248	0.00300184	1.14077	0.137378	1.61112	9.61957e-24
Y63L N69E R78H N81S L89T	1	0.434251	0.0449886	3.7891087646913e-315	0.546849	1.38444e-279	0.842021	4.05785e-12	0.749441	3.06422e-21	0.918253	4.82196e-06
V74W R78H N81S L89A A122H	1	0.432378	0.0322495	1.90842e-205	0.545111	2.02352e-141	0.719659	9.69091e-17	0.927758	0.413233	1.50524	1.25627e-39
Y63L N69E R78H N81S L89T V196P	1	0.432036	0.0345298	5.33031e-39	0.519536	8.38613e-42	1.80352	2.48281e-17	1.35236	0.000188752	1.19293	0.205749
Y63L V74W R78H N81S A122H	1	0.431499	0.0446303	2.20808e-63	0.645631	4.11842e-31	1.18569	2.84879e-05	1.10489	0.512204	1.48361	1.81614e-06
Y63L N69E V74W L89A A122D	1	0.428629	0.038882	3.91835e-54	0.494883	9.34211e-49	1.20818	1.14798e-05	0.929904	0.608455	0.815435	0.000406319
N69E V74W N81S L89C V196P	1	0.427547	0.0423637	0	0.440532	2.54324e-301	1.18837	4.45736e-15	1.36836	2.73286e-28	0.964534	0.0129127
Y63L N69E L89T A122H V196P	1	0.422858	0.0384052	0	0.592937	1.31271e-234	0.696109	7.39998e-75	0.697476	1.32846e-66	1.5694	9.43241e-77
Y63L N69E V74E R78H N81S L89C A122D V196P	1	0.422512	0.065719	5.37808e-97	0.407202	2.31104e-116	1.10586	0.111554	1.59193	1.56701e-24	0.706562	4.32571e-08
V74W R78H N81S L89T V196P	1	0.422242	0.0424934	4.76473e-295	0.775681	5.61415e-69	0.992269	0.222646	1.33817	7.16413e-24	2.48671	7.34638e-196
Y63L V74W L89A A122D V196P	1	0.422175	0.0411642	1.93776e-34	0.524513	1.50705e-36	0.890538	0.303553	1.99453	3.82681e-06	1.04924	0.858288
N69E V74W L89T A122H	1	0.419642	0.0396737	2.0762e-85	0.560314	1.62823e-54	0.95164	0.92238	0.690868	1.73927e-11	1.30948	4.00871e-09
N69E V74W N81S L89A A122D	1	0.419179	0.0274858	2.1298e-61	0.483565	2.82893e-51	1.46756	9.00922e-07	0.875774	0.225103	1.37253	1.98568e-09
N69E V74W N81S L89A V196P	1	0.419064	0.0296813	4.53698e-38	0.466101	1.39256e-43	1.42543	0.00495354	1.60905	0.00259462	1.02935	0.73263
N69E V74E L89A A122D V196P	1	0.418719	0.0426042	1.71555e-298	0.540604	9.92701e-225	1.13623	6.03177e-10	1.36277	6.35292e-20	1.17576	1.19233e-12
N69E V74E L89T A122D V196P	1	0.418608	0.0315519	5.00928e-75	0.490715	9.08796e-76	1.26005	8.15702e-05	1.52343	8.9725e-08	1.11815	0.00854486
N69E V74E L89A A122D	1	0.417078	0.0382708	4.43768e-58	0.408785	2.14429e-79	1.09885	0.0036638	1.08987	0.0969284	0.801352	0.000135976
Y63L N69E V74E L89T V196P	1	0.41507	0.0392415	4.49686e-116	0.501912	8.66088e-112	1.03495	0.140488	1.2251	4.23887e-06	1.0382	0.149934
V74W N81S L89T A122D V196P	1	0.412176	0.0426317	4.26589e-60	0.594737	9.30862e-46	0.948918	0.697738	1.06394	0.988559	1.37596	4.32897e-09
N69E R78H N81S L89G	1	0.412065	0.0568599	1.25562e-80	0.536076	4.78235e-99	1.04263	0.0100167	0.816911	0.000197162	1.35363	2.32566e-10
V74E N81S L89A A122D	1	0.411681	0.0291584	8.48409e-55	0.518705	5.30321e-36	0.999317	0.195534	1.31168	0.144159	1.34936	6.91803e-07
V74E N81S L89G A122D V196P	1	0.4113	0.0440408	5.10807e-55	0.530619	2.01633e-55	1.47947	1.48863e-15	0.984193	0.50229	1.19823	0.057059
N69E V74W R78H L89A A122D V196P	1	0.410936	0.0400684	1.89186e-106	0.61583	8.9073e-68	1.4375	5.50472e-17	1.97664	2.01437e-33	1.35499	7.94665e-09
N69E V74W R78H L89A A122H V196P	1	0.410651	0.0484878	0	0.524153	1.16321e-288	0.69898	2.16767e-37	0.893439	0.0201331	1.55239	4.78031e-61
Y63L V74E R78H N81S L89C A122H	1	0.406758	0.0403038	3.25257e-200	0.429207	3.84298e-170	1.09556	0.000868062	1.63145	2.25035e-30	0.970993	0.324152
Y63L V74W L89A A122H V196P	1	0.405656	0.0494036	0	0.461347	0	0.83652	5.25576e-26	0.74206	1.76765e-37	1.19264	4.44871e-09
Y63L V74W R78H N81S L89C A122D	1	0.404657	0.0400956	3.00379e-223	0.404054	2.00681e-213	2.16227	3.49917e-109	1.92467	4.97329e-65	0.829706	1.29594e-13
Y63L N69E V74E N81S L89T A122D	1	0.404424	0.0446426	0	0.585219	1.89631e-201	0.831371	4.09888e-12	1.16878	2.63876e-07	1.58768	1.30197e-39
V74E L89T A122H V196P	1	0.404	0.029067	8.98575e-235	0.440197	2.22866e-197	1.23556	9.49444e-08	1.76365	2.92943e-42	1.06469	0.019072
N69E V74W R78H N81S L89T V196P	1	0.404	0.0369146	0	0.549847	0	1.36283	1.75819e-65	1.59585	3.98266e-92	1.80917	3.26138e-196
N69E V74W R78H N81S L89A A122D V196P	1	0.40392	0.0286087	1.80814e-48	0.452109	1.13588e-49	1.67538	2.45728e-07	1.77116	5.74413e-07	1.08223	0.90585
Y63L N69E V74E N81S L89G A122H V196P	1	0.403562	0.0487621	1.25968e-38	0.569531	7.60657e-29	0.623998	5.50443e-06	0.93307	0.585275	1.58509	4.02928e-05
V74E N81S A122H V196P	1	0.399532	0.0441026	2.57929e-217	0.54104	1.67075e-177	1.10738	5.49933e-05	1.28858	3.88926e-15	1.21114	0.00795655
N69E V74W R78H N81S L89G A122D	1	0.399011	0.0563723	0	0.458937	6.24785534417924e-318	0.902759	4.1228e-09	0.739856	4.06548e-27	0.94967	0.000272857
N81S L89C A122H V196P	1	0.398436	0.0317418	6.02955e-67	0.439628	7.31856e-56	1.17574	0.00706234	0.869064	0.0811165	0.927074	0.45074
R78H N81S L89C A122H	1	0.398399	0.0290778	0	0.458153	0	1.32789	7.13178e-25	1.81598	1.6415e-47	1.13391	6.39339e-12
N69E R78H L89T	1	0.397389	0.0422677	2.64839e-84	0.661843	4.10237e-34	0.835268	0.00019399	1.17598	0.000766174	2.94569	1.59019e-24
V74E R78H N81S L89T V196P	1	0.397349	0.040475	1.6645e-26	0.479264	6.48426e-41	1.17377	0.0641547	1.3542	5.05668e-06	1.72813	5.04669e-13
Y63L R78H N81S L89T A122H	1	0.395011	0.0360934	2.03463e-51	0.487111	1.18647e-46	1.19418	0.0182105	1.76234	4.65631e-12	1.28239	0.00580141
N69E N81S L89A A122H	1	0.394649	0.0290062	0	0.53865	9.27451e-294	1.34876	2.20142e-34	1.67143	2.87016e-61	1.84186	1.11594e-114
Y63L V74W R78H N81S L89C V196P	1	0.393706	0.0390105	0	0.440156	5.07477e-291	1.4662	5.62135e-42	1.69744	2.02399e-70	1.16121	2.1779e-06
N69E V74E N81S L89C A122D V196P	1	0.393243	0.0396364	7.73014e-126	0.494788	7.39476e-110	1.29377	1.2777e-06	1.14702	0.0103334	1.19794	0.000302733
N69E V74W L89A A122H V196P	1	0.392864	0.0474695	1.59886e-112	0.509441	3.55235e-93	1.15038	0.000310634	0.823018	9.53455e-06	1.24279	2.7212e-07
Y63L N69E V74W N81S L89A A122D V196P	1	0.39276	0.0278182	3.28264e-70	0.466794	1.27811e-61	1.25245	0.000476352	1.13643	0.311872	1.2501	4.49593e-08
V74E R78H N81S L89T A122D	1	0.392632	0.0463602	0	0.487591	3.35454e-274	0.966935	0.245138	1.20985	0.000701793	1.30094	1.10346e-17
Y63L N69E N81S L89C A122H V196P	1	0.389883	0.0540365	3.23303e-81	0.477356	3.50498e-122	0.99713	0.994866	1.03471	0.921421	0.941605	0.946635
Y63L N69E V74W N81S L89G V196P	1	0.389871	0.0417463	3.6566e-42	0.519027	3.8057e-46	1.43662	1.18465e-05	1.04089	0.364021	1.19565	0.0935853
N69E V74W N81S L89G A122D V196P	1	0.389102	0.0416678	6.59674e-143	0.527952	5.6933e-114	0.711817	4.76613e-11	0.778463	2.44897e-05	1.38772	5.42299e-12
N69E V74W N81S L89C A122D	1	0.38697	0.0282437	8.8982e-167	0.444996	3.82319e-143	1.38241	6.21097e-11	1.33021	2.51491e-06	1.05006	0.0671835
V74W L89A A122H	1	0.386281	0.0393037	8.14385e-173	0.506545	1.28817e-146	0.805375	4.40583e-08	0.764784	4.06858e-09	1.30335	3.87078e-09
Y63L V74W L89T V196P	1	0.386019	0.0366524	0	0.455192	5.17973e-300	0.977002	0.547871	1.30042	1.80051e-16	1.13662	1.08038e-11
N69E V74E R78H N81S L89T A122H V196P	1	0.385931	0.0281924	3.698e-148	0.646647	2.01847e-66	0.658998	4.60216e-14	1.12823	0.0993969	2.32094	1.77567e-65
V74W N81S L89G	1	0.385832	0.0307378	2.17021e-66	0.417948	1.82069e-62	1.4294	2.02392e-06	1.24475	0.00204981	0.784755	0.000750202
Y63L R78H L89T	1	0.38486	0.0363854	1.30332e-58	0.442188	7.35614e-52	1.20451	0.000133669	1.52186	0.00137088	1.08356	0.0268694
V74E R78H N81S L89T	1	0.383361	0.0423175	0	0.599131	2.15967e-221	0.794387	3.43227e-27	1.10648	0.00288421	2.09604	5.77613e-125
V74E R78H N81S L89A V196P	1	0.38331	0.0271489	1.66576e-67	0.515776	5.28086e-49	1.37127	8.4885e-05	1.52118	0.00346201	1.85962	5.11913e-31
N69E R78H N81S L89A V196P	1	0.383145	0.0298711	4.1278e-209	0.455082	1.0413e-164	1.28963	1.77499e-18	1.39428	2.22855e-09	1.40161	2.23043e-25
N69E L89A A122H V196P	1	0.383131	0.0292328	1.24304e-48	0.592254	3.37926e-39	1.41904	0.00010968	1.34718	0.265725	1.63103	1.26995e-08
V74E R78H L89A	1	0.382285	0.0406943	4.46714e-184	0.446839	1.19534e-151	0.984966	0.657536	1.88628	3.22966e-24	1.10077	0.0118256
R78H N81S L89A V196P	1	0.380897	0.0345522	2.66803e-90	0.531526	4.49351e-68	1.02921	0.117583	1.53404	4.2076e-09	1.27542	1.47229e-05
V74W R78H L89T A122D	1	0.380026	0.0281259	6.36081e-127	0.462979	8.53573e-126	1.54719	6.25056e-18	2.94975	2.97022e-47	1.23806	2.91948e-08
N69E V74W L89A A122H	1	0.379976	0.0393657	2.75906e-293	0.504165	4.43387e-276	1.00483	0.29325	0.773105	8.10041e-13	1.11364	0.0156921
N69E V74E R78H N81S L89T A122D	1	0.379725	0.0462456	0	0.452324	0	0.961122	0.0278175	0.89741	1.69472e-08	1.20676	1.1933e-15
N69E V74W L89A	1	0.379721	0.0419157	0	0.614064	1.96094e-214	0.810588	7.03343e-28	0.933395	0.0119574	2.03599	5.17971e-112
N69E V74W N81S L89C A122H	1	0.378771	0.0429738	1.15798e-50	0.532756	1.25032e-46	0.781476	0.00275579	1.92891	3.24734e-09	1.79207	3.57835e-16
V74E N81S L89A A122D V196P	1	0.37688	0.0247122	1.04315e-54	0.461572	3.14437e-47	2.05522	6.78411e-15	1.24736	0.967825	1.42669	1.84479e-07
N69E V74E N81S L89G A122D V196P	1	0.372482	0.0489165	1.02831e-48	0.55064	2.69551e-38	0.977248	0.82491	0.74099	0.000172801	1.2105	0.00412614
R78H L89T A122H	1	0.371262	0.0279832	2.24711e-108	0.391637	4.15649e-121	1.83807	4.85691e-15	2.68433	1.71894e-20	0.960743	0.768068
R78H L89A	1	0.370127	0.0450766	0	0.472718	0	0.872856	2.66372e-16	1.11852	3.60915e-15	1.38854	3.13459e-59
N69E V74E N81S L89T A122H	1	0.368449	0.033423	1.46362e-181	0.416915	2.81548e-177	1.47954	7.4731e-21	1.88377	1.14566e-21	1.10705	5.20859e-05
N69E V74W R78H L89A A122H	1	0.361371	0.0384681	8.46521e-259	0.450342	1.09904e-225	1.0514	0.000621874	1.23993	6.16656e-05	1.23277	5.27425e-09
V74W L89A	1	0.360706	0.0383973	3.84578e-103	0.497945	4.48033e-81	0.855258	0.153019	0.896988	0.035976	1.30315	2.32591e-07
N69E R78H N81S L89A A122H V196P	1	0.360614	0.0255414	2.29021e-147	0.437403	6.98638e-132	1.55763	2.84669e-12	1.86696	9.82553e-14	1.41546	2.19829e-23
L89A A122H V196P	1	0.359723	0.043465	0	0.514044	0	1.31055	1.91882e-52	1.2027	3.26446e-23	1.68933	1.98652e-111
V74W N81S L89A A122D V196P	1	0.359709	0.028044	3.06108e-56	0.430897	3.54807e-48	1.41303	1.6987e-06	0.84028	0.00486988	1.42714	5.69195e-10
N69E V74W R78H N81S L89G V196P	1	0.359688	0.0508167	6.07298e-302	0.455446	2.47483e-225	0.911029	0.0114377	0.809976	5.37199e-08	1.20304	0.000905951
N69E V74E N81S L89A A122D V196P	1	0.358506	0.0279501	1.46098e-95	0.441839	4.51017e-88	1.13567	0.000489643	1.39479	0.0107292	1.33636	7.6149e-12
Y63L N69E V74W N81S L89A A122H	1	0.358294	0.0325414	1.62088e-197	0.410218	3.56367e-183	1.24651	1.27049e-10	1.06531	0.899692	1.05621	0.461475
Y63L N69E V74E N81S L89A A122D	1	0.357361	0.0446771	1.95495e-46	0.499852	1.21682e-35	0.785071	0.0818188	1.06233	0.303279	1.52949	0.00234831
V74E N81S L89A A122H	1	0.354762	0.0252509	1.4588e-98	0.426415	3.1162e-99	1.81158	5.39774e-29	2.77562	5.49075e-42	1.23941	8.8566e-09
N69E V74W N81S L89A A122D V196P	1	0.353953	0.0275952	2.43683e-174	0.435943	9.2741e-153	1.43191	2.85565e-20	1.21778	0.0181667	1.42604	6.82667e-31
V74W N81S L89C A122H	1	0.353036	0.0349807	1.53694e-176	0.455512	1.02896e-138	0.989363	0.170052	1.02916	0.853933	1.46564	6.84266e-21
N69E V74W R78H L89T A122D V196P	1	0.350856	0.0331706	1.3404e-125	0.448882	1.05008e-103	1.60089	1.5427e-17	1.82433	1.84178e-18	1.46887	5.28543e-15
N69E V74W R78H N81S L89T	1	0.350709	0.0427118	0	0.484773	0	0.837334	1.15099e-23	1.16273	6.94347e-20	1.5847	1.12713e-117
N69E R78H N81S L89G A122H V196P	1	0.350592	0.0485909	7.15725e-36	0.502742	3.21038e-49	0.771519	7.89147e-12	0.983339	0.234279	1.65352	3.51153e-09
V74W N81S L89G V196P	1	0.349857	0.0362212	4.05534e-74	0.481834	3.06632e-60	0.944011	0.69761	1.58503	0.00189851	1.47297	2.90425e-07
N69E R78H N81S L89A A122H	1	0.349361	0.0256776	5.90503e-179	0.421176	2.16032e-173	1.58153	4.86775e-25	2.09205	3.18419e-29	1.34481	1.3878e-16
V74E N81S L89T A122H	1	0.3458	0.0315967	2.76244e-264	0.532681	2.04012e-174	1.1291	1.71136e-05	1.28967	8.1402e-13	1.9772	3.14778e-71
N69E R78H N81S L89A	1	0.345177	0.0346565	4.49443e-108	0.798088	1.94146e-21	0.677409	4.49191e-13	0.741797	4.88824e-07	4.45933	2.00984e-83
R78H L89T V196P	1	0.343276	0.0258738	9.42611e-77	0.393337	8.0497e-85	1.97088	1.61243e-19	2.17317	9.9144e-22	1.16513	0.00100077
Y63L V74E L89T A122H V196P	1	0.341489	0.0310151	1.34958e-201	0.426576	8.04854e-165	1.07342	0.220326	0.940571	0.103379	1.34967	1.71432e-15
N69E V74W N81S L89A	1	0.339688	0.02444	1.60756e-92	0.374359	9.37172e-90	1.18626	0.00108758	2.4641	1.79011e-29	1.1887	0.000226499
R78H N81S L89A A122H	1	0.338236	0.0248599	2.87714e-234	0.484199	2.15939e-192	1.59187	5.26296e-37	1.59151	7.32721e-29	2.09999	8.20963e-76
V74W N81S L89A A122H V196P	1	0.337925	0.0349859	6.8794e-53	0.412031	1.75339e-54	1.96348	3.62966e-14	1.40718	0.00314092	1.3865	0.000132644
Y63L N69E V74W N81S L89T A122D	1	0.332359	0.0353797	4.9943e-160	0.442093	2.41697e-141	1.07978	0.00125344	0.839586	0.000377985	1.25623	8.66196e-08
R78H N81S L89T A122H	1	0.330697	0.0269072	3.76225e-63	0.436126	4.89593e-62	2.35816	1.44496e-14	1.54667	0.000548849	1.42374	5.15892e-06
V74W R78H L89T A122D V196P	1	0.328343	0.0298211	1.00603e-125	0.382847	8.23128e-118	0.815899	0.0093743	0.835355	0.02897	1.14887	0.00430356
Y63L N69E V74E A122H V196P	1	0.328182	0.0510467	3.68162e-78	0.420512	7.70619e-87	0.896358	0.00996256	0.915094	0.462479	1.0816	0.695421
V74W L89A A122D V196P	1	0.325505	0.0331198	7.39267e-252	0.429689	9.25226e-230	1.36152	8.78857e-19	1.40884	1.80271e-12	1.50278	1.28954e-29
Y63L V74W N81S L89G A122D	1	0.325145	0.0459366	9.15223e-139	0.414711	5.98506e-140	0.976449	0.858313	0.719272	1.79958e-13	1.1482	0.456285
V74W N81S L89A V196P	1	0.32509	0.0235314	7.59823e-57	0.382528	9.7967e-62	1.17207	0.0413219	1.6284	0.00309177	1.21235	0.00239127
N81S L89T A122H V196P	1	0.324701	0.0426416	2.76482e-57	0.550676	1.61149e-54	1.1066	0.00572075	1.02135	0.00204411	1.60652	7.56212e-13
Y63L N69E V74W N81S L89G A122D	1	0.323139	0.0456531	2.08662e-154	0.415659	2.13763e-132	0.831417	6.28068e-05	0.674858	7.92745e-17	1.24202	0.0025604
N69E V74W R78H N81S L89A	1	0.323138	0.0293483	3.61352e-245	0.41094	4.82322e-213	0.896331	0.025977	0.836056	5.49769e-06	1.42993	7.21542e-19
R78H L89A A122H V196P	1	0.315683	0.0372744	7.08736e-139	0.450654	2.25593e-124	1.30417	8.27849e-12	0.886685	0.00495948	1.37971	1.63785e-12
R78H N81S L89A	1	0.313765	0.0230613	2.44771e-127	0.432347	4.36386e-110	1.38661	3.02588e-10	2.04199	5.28604e-19	1.84122	8.55239e-32
Y63L N69E V74W N81S L89G A122D V196P	1	0.307064	0.0328826	8.59052e-46	0.398146	3.039e-58	0.741451	0.0331783	1.57789	6.23768e-05	1.21131	0.0929186
V74E N81S L89G A122H V196P	1	0.305737	0.036942	1.85142e-66	0.49062	5.07939e-57	1.13884	0.00166679	1.20497	0.0020896	1.84531	7.7375e-11
N69E V74W R78H N81S L89A A122H	1	0.303643	0.0472297	4.6135e-78	0.418318	9.49013e-88	0.749491	2.25426e-11	0.597677	7.69126e-31	1.40641	1.31906e-05
R78H N81S L89A A122H V196P	1	0.300335	0.0424313	0	0.403357	1.90669e-252	1.20143	6.7379e-11	1.00257	0.829731	1.57136	2.83502e-28
N69E V74W N81S L89A A122H	1	0.29749	0.0214038	1.68067e-132	0.359326	1.51095e-132	2.48789	3.19053e-27	2.57894	2.77522e-51	1.44249	5.95574e-18
V74W R78H N81S L89A	1	0.297073	0.0269811	0	0.482892	8.45757e-303	1.07054	0.00234473	1.02852	0.561613	2.3736	2.36024e-139
N69E V74E L89A A122H	1	0.29167	0.0355217	0	0.409442	2.8325466679935e-314	0.93435	0.186269	1.11463	0.000451189	1.45323	5.01015e-27
Y63L R78H N81S L89T A122H V196P	1	0.289973	0.038081	5.27737e-72	0.438299	2.92412e-66	1.1557	0.00314903	2.32065	3.34315e-24	1.72128	2.43073e-15
V74W N81S L89A	1	0.27065	0.0245812	2.66762e-117	0.35997	6.09541e-112	1.06907	0.525627	1.40949	0.000162965	1.56527	2.14978e-14
V74W N81S L89G A122D	1	0.269474	0.0380713	4.47492e-147	0.423767	2.97012e-119	0.976768	0.263053	0.866989	4.7465e-05	1.85319	5.33517e-22
Y63L N81S L89A A122H V196P	1	0.265713	0.03754	7.52247e-53	0.313646	1.34838e-48	1.36361	0.00328789	0.831129	0.00304443	1.13794	0.12077
R78H L89A A122H	1	0.246833	0.0262755	1.16381e-89	0.34734	4.04576e-89	3.24509	2.60436e-31	2.26458	1.96106e-17	1.31922	1.30572e-06
Y63L N69E V74W R78H N81S L89T	1	0.241881	0.0294579	1.71772e-82	0.352592	1.94796e-76	1.355	1.39134e-06	2.40796	4.06622e-25	1.55439	9.87638e-11
N69E V74E L89T A122H	1	0.236778	0.0368293	2.95184e-94	0.445543	7.65397e-76	0.819962	4.76346e-06	0.696568	3.67599e-15	2.10009	4.94149e-18
Y63L N69E V74E L89T A122H	1	0.191408	0.0297722	3.23544e-129	0.393236	6.77139e-124	0.735524	1.20738e-11	0.536718	6.01987e-39	2.83042	8.08586e-54
