# Supplementary material for: Sensitivity optimization of a rhodopsin-based fluorescent voltage indicator
Source: Neuron. Author manuscript; Available in PMC 2024 May 17. (PMC10280807; doi:10.1016/j.neuron.2023.03.009)
Supplement: Table S3 — Data aggregated from Supplementary Table 2. [file NIHMS1883979-supplement-Table_S3.xlsx]

## Sheet: Sheet1
Number of mutations	Total variants	Variants with A122D	%
2	64	10	15.625
3	167	43	25.7485
4	247	88	35.6275
5	219	86	39.2694
6	118	52	44.0678
7	30	11	36.6667
8	3	2	66.6667
Sum	848	292	34.434
